# Supplementary material for: Incidence and risk factors associated with acquired syphilis in HIV pre-exposure prophylaxis users
Source: PLoS One. 2024 Jul 5;19(7):e0303320. doi: 10.1371/journal.pone.0303320 (PMC11226132; doi:10.1371/journal.pone.0303320)
Supplement: S3 File — (ZIP) [file pone.0303320.s003.zip]

Archive with 4 entries (4 files):
- BD1.xlsx
- BD2.xlsx
- BD3.xlsx
- BD4.xlsx
