# Supplementary material for: Incidence and risk factors associated with acquired syphilis in HIV pre-exposure prophylaxis users
Source: PLoS One. 2024 Jul 5;19(7):e0303320. doi: 10.1371/journal.pone.0303320 (PMC11226132; doi:10.1371/journal.pone.0303320)
Supplement: S3 File — (ZIP) [file pone.0303320.s003.zip › BD1.xlsx]

## Sheet: Plan1
id	Sex_at_birth	Sexual orientation	Gender_identity	Ethnicity_skin_color	Schooling_level
2	Man	MSM/Gay/Lesbian	Cisgender	Brown	12 years and over
3	Man	MSM/Gay/Lesbian	Cisgender	White	12 years and over
4	Man	MSM/Gay/Lesbian	Cisgender	White	12 years and over
5	Man	MSM/Gay/Lesbian	Cisgender	White	12 years and over
6	Woman	Heterosexual	Cisgender	White	12 years and over
7	Man	MSM/Gay/Lesbian	Cisgender	White	12 years and over
8	Man	MSM/Gay/Lesbian	Cisgender	Black	12 years and over
9	Man	Bisexual	Cisgender	Brown	8-11 years
10	Man	Heterosexual	Cisgender	White	12 years and over
11	Man	MSM/Gay/Lesbian	Cisgender	White	12 years and over
12	Man	MSM/Gay/Lesbian	Cisgender	Brown	12 years and over
13	Man	MSM/Gay/Lesbian	Cisgender	Brown	12 years and over
14	Man	MSM/Gay/Lesbian	Travestis	Branca	De 4 a 7 anos
15	Man	MSM/Gay/Lesbian	Cisgender	White	12 years and over
16	Man	MSM/Gay/Lesbian	Cisgender	Black	12 years and over
17	Man	MSM/Gay/Lesbian	Cisgender	White	12 years and over
18	Man	Bisexual	Cisgender	White	4-7 years
20	Man	MSM/Gay/Lesbian	Cisgender	White	12 years and over
21	Man	MSM/Gay/Lesbian	Cisgender	Brown	12 years and over
22	Man	MSM/Gay/Lesbian	Cisgender	White	12 years and over
23	Man	MSM/Gay/Lesbian	Cisgender	White	12 years and over
24	Man	MSM/Gay/Lesbian	Cisgender	White	12 years and over
25	Man	MSM/Gay/Lesbian	Cisgender	Brown	8-11 years
26	Woman	Heterosexual	Cisgender	White	8-11 years
27	Man	MSM/Gay/Lesbian	Cisgender	Brown	12 years and over
28	Man	Heterosexual	Cisgender	Brown	8-11 years
29	Man	MSM/Gay/Lesbian	Cisgender	White	12 years and over
30	Woman	Heterosexual	Cisgender	White	8-11 years
31	Man	MSM/Gay/Lesbian	Cisgender	Brown	12 years and over
32	Man	Bisexual	Cisgender	White	8-11 years
33	Man	MSM/Gay/Lesbian	Cisgender	White	12 years and over
34	Man	MSM/Gay/Lesbian	Cisgender	Brown	8-11 years
47	Man	MSM/Gay/Lesbian	Cisgender	Brown	12 years and over
48	Man	MSM/Gay/Lesbian	Cisgender	White	12 years and over
49	Man	Bisexual	Cisgender	Black	12 years and over
50	Woman	Heterosexual	Cisgender	Yellow	12 years and over
51	Man	MSM/Gay/Lesbian	Cisgender	White	12 years and over
52	Man	MSM/Gay/Lesbian	Cisgender	White	12 years and over
53	Man	MSM/Gay/Lesbian	Cisgender	Brown	12 years and over
54	Man	MSM/Gay/Lesbian	Cisgender	White	12 years and over
55	Woman	Heterosexual	Cisgender	White	8-11 years
56	Man	MSM/Gay/Lesbian	Cisgender	Brown	12 years and over
57	Man	MSM/Gay/Lesbian	Cisgender	White	12 years and over
58	Man	MSM/Gay/Lesbian	Cisgender	White	12 years and over
59	Man	MSM/Gay/Lesbian	Cisgender	Brown	12 years and over
60	Man	MSM/Gay/Lesbian	Cisgender	White	12 years and over
61	Man	MSM/Gay/Lesbian	Cisgender	Brown	12 years and over
62	Man	Heterosexual	Cisgender	Indigenous	12 years and over
64	Man	MSM/Gay/Lesbian	Cisgender	White	12 years and over
65	Woman	Heterosexual	Cisgender	Brown	8-11 years
66	Man	MSM/Gay/Lesbian	Cisgender	Black	12 years and over
67	Woman	Heterosexual	Cisgender	Brown	12 years and over
68	Man	MSM/Gay/Lesbian	Transgender	Parda	De 8 a 11 anos
69	Man	MSM/Gay/Lesbian	Cisgender	White	12 years and over
70	Woman	Heterosexual	Cisgender	Black	8-11 years
71	Woman	Heterosexual	Cisgender	White	12 years and over
72	Man	MSM/Gay/Lesbian	Cisgender	White	12 years and over
73	Man	MSM/Gay/Lesbian	Cisgender	White	12 years and over
74	Man	MSM/Gay/Lesbian	Cisgender	White	12 years and over
75	Man	MSM/Gay/Lesbian	Cisgender	Brown	12 years and over
76	Man	MSM/Gay/Lesbian	Cisgender	Brown	8-11 years
77	Man	MSM/Gay/Lesbian	Cisgender	White	12 years and over
78	Man	MSM/Gay/Lesbian	Cisgender	White	12 years and over
79	Man	MSM/Gay/Lesbian	Cisgender	White	12 years and over
80	Man	MSM/Gay/Lesbian	Cisgender	White	12 years and over
82	Man	MSM/Gay/Lesbian	Cisgender	White	12 years and over
83	Man	MSM/Gay/Lesbian	Cisgender	White	12 years and over
84	Man	MSM/Gay/Lesbian	Cisgender	White	12 years and over
85	Man	MSM/Gay/Lesbian	Cisgender	White	12 years and over
86	Man	MSM/Gay/Lesbian	Cisgender	White	8-11 years
87	Man	MSM/Gay/Lesbian	Cisgender	White	12 years and over
88	Man	MSM/Gay/Lesbian	Cisgender	White	12 years and over
89	Man	MSM/Gay/Lesbian	Cisgender	White	12 years and over
90	Man	MSM/Gay/Lesbian	Cisgender	White	12 years and over
91	Man	MSM/Gay/Lesbian	Cisgender	White	12 years and over
92	Man	MSM/Gay/Lesbian	Cisgender	White	12 years and over
93	Man	MSM/Gay/Lesbian	Cisgender	White	12 years and over
94	Man	MSM/Gay/Lesbian	Cisgender	White	12 years and over
95	Man	MSM/Gay/Lesbian	Cisgender	White	12 years and over
96	Man	MSM/Gay/Lesbian	Cisgender	Brown	12 years and over
97	Man	MSM/Gay/Lesbian	Cisgender	White	12 years and over
98	Man	MSM/Gay/Lesbian	Cisgender	Brown	12 years and over
99	Man	MSM/Gay/Lesbian	Cisgender	White	12 years and over
100	Man	MSM/Gay/Lesbian	Cisgender	White	12 years and over
101	Man	MSM/Gay/Lesbian	Cisgender	White	12 years and over
102	Man	MSM/Gay/Lesbian	Cisgender	White	12 years and over
103	Man	MSM/Gay/Lesbian	Cisgender	White	12 years and over
104	Man	MSM/Gay/Lesbian	Cisgender	White	12 years and over
105	Man	MSM/Gay/Lesbian	Cisgender	White	8-11 years
106	Man	MSM/Gay/Lesbian	Cisgender	White	12 years and over
107	Man	MSM/Gay/Lesbian	Cisgender	White	8-11 years
108	Man	MSM/Gay/Lesbian	Cisgender	White	12 years and over
109	Man	MSM/Gay/Lesbian	Cisgender	Brown	12 years and over
110	Man	MSM/Gay/Lesbian	Cisgender	Brown	12 years and over
111	Man	MSM/Gay/Lesbian	Cisgender	Brown	12 years and over
112	Woman	Heterosexual	Cisgender	White	4-7 years
113	Man	MSM/Gay/Lesbian	Cisgender	Black	8-11 years
114	Man	MSM/Gay/Lesbian	Cisgender	White	12 years and over
115	Man	MSM/Gay/Lesbian	Cisgender	White	12 years and over
116	Man	MSM/Gay/Lesbian	Cisgender	Brown	12 years and over
117	Man	Heterosexual	Cisgender	White	12 years and over
118	Man	MSM/Gay/Lesbian	Cisgender	White	8-11 years
119	Man	MSM/Gay/Lesbian	Cisgender	Black	12 years and over
120	Man	MSM/Gay/Lesbian	Cisgender	White	12 years and over
121	Man	MSM/Gay/Lesbian	Cisgender	White	12 years and over
122	Man	MSM/Gay/Lesbian	Cisgender	Indigenous	12 years and over
123	Man	MSM/Gay/Lesbian	Cisgender	White	12 years and over
124	Man	MSM/Gay/Lesbian	Cisgender	White	12 years and over
125	Man	MSM/Gay/Lesbian	Cisgender	White	12 years and over
126	Man	MSM/Gay/Lesbian	Cisgender	White	12 years and over
127	Man	MSM/Gay/Lesbian	Cisgender	Brown	12 years and over
128	Woman	Heterosexual	Cisgender	Brown	12 years and over
129	Man	MSM/Gay/Lesbian	Cisgender	White	None/No formal education
130	Man	MSM/Gay/Lesbian	Cisgender	White	8-11 years
131	Man	Heterosexual	Cisgender	White	8-11 years
132	Man	Bisexual	Cisgender	White	None/No formal education
133	Man	MSM/Gay/Lesbian	Cisgender	White	12 years and over
134	Man	MSM/Gay/Lesbian	Cisgender	White	12 years and over
135	Man	MSM/Gay/Lesbian	Cisgender	White	12 years and over
136	Man	MSM/Gay/Lesbian	Cisgender	White	12 years and over
137	Woman	Heterosexual	Cisgender	White	8-11 years
138	Man	MSM/Gay/Lesbian	Cisgender	Brown	12 years and over
139	Man	Bisexual	Cisgender	White	12 years and over
140	Woman	Bisexual	Cisgender	Brown	8-11 years
141	Woman	Heterosexual	Cisgender	White	12 years and over
142	Man	MSM/Gay/Lesbian	Cisgender	Brown	12 years and over
143	Man	MSM/Gay/Lesbian	Cisgender	White	12 years and over
144	Man	MSM/Gay/Lesbian	Cisgender	White	12 years and over
145	Man	MSM/Gay/Lesbian	Cisgender	White	12 years and over
146	Man	MSM/Gay/Lesbian	Cisgender	White	12 years and over
148	Man	MSM/Gay/Lesbian	Cisgender	White	12 years and over
149	Man	MSM/Gay/Lesbian	Cisgender	White	12 years and over
150	Man	MSM/Gay/Lesbian	Cisgender	Brown	12 years and over
151	Man	MSM/Gay/Lesbian	Cisgender	White	12 years and over
152	Man	MSM/Gay/Lesbian	Cisgender	White	12 years and over
153	Man	MSM/Gay/Lesbian	Cisgender	Brown	8-11 years
154	Man	Heterosexual	Cisgender	Indigenous	8-11 years
155	Man	MSM/Gay/Lesbian	Cisgender	Indigenous	12 years and over
156	Man	MSM/Gay/Lesbian	Cisgender	White	12 years and over
157	Man	Bisexual	Cisgender	White	12 years and over
158	Woman	Heterosexual	Cisgender	White	1-3 years
159	Man	MSM/Gay/Lesbian	Cisgender	Brown	8-11 years
160	Woman	Heterosexual	Cisgender	Black	8-11 years
161	Man	MSM/Gay/Lesbian	Cisgender	White	12 years and over
162	Man	Heterosexual	Cisgender	Brown	4-7 years
163	Man	MSM/Gay/Lesbian	Cisgender	White	12 years and over
164	Man	MSM/Gay/Lesbian	Cisgender	Brown	12 years and over
165	Man	MSM/Gay/Lesbian	Cisgender	White	12 years and over
166	Man	MSM/Gay/Lesbian	Cisgender	White	12 years and over
170	Man	MSM/Gay/Lesbian	Transgender	Parda	De 8 a 11 anos
172	Man	MSM/Gay/Lesbian	Cisgender	White	12 years and over
173	Man	MSM/Gay/Lesbian	Cisgender	White	12 years and over
174	Man	MSM/Gay/Lesbian	Cisgender	White	12 years and over
175	Man	MSM/Gay/Lesbian	Cisgender	White	12 years and over
176	Man	MSM/Gay/Lesbian	Cisgender	White	12 years and over
177	Man	MSM/Gay/Lesbian	Cisgender	Brown	12 years and over
178	Man	MSM/Gay/Lesbian	Cisgender	Brown	12 years and over
179	Man	Bisexual	Cisgender	White	12 years and over
180	Man	Heterosexual	Cisgender	Brown	8-11 years
181	Man	MSM/Gay/Lesbian	Cisgender	Brown	12 years and over
182	Man	MSM/Gay/Lesbian	Cisgender	Brown	12 years and over
183	Man	Bisexual	Cisgender	Black	12 years and over
185	Man	Heterosexual	Cisgender	Brown	8-11 years
186	Woman	Heterosexual	Cisgender	White	8-11 years
187	Woman	Heterosexual	Cisgender	Black	12 years and over
188	Man	MSM/Gay/Lesbian	Cisgender	Brown	12 years and over
189	Man	MSM/Gay/Lesbian	Cisgender	White	12 years and over
190	Man	MSM/Gay/Lesbian	Cisgender	Brown	12 years and over
191	Man	MSM/Gay/Lesbian	Cisgender	White	12 years and over
192	Man	MSM/Gay/Lesbian	Cisgender	White	12 years and over
193	Man	MSM/Gay/Lesbian	Cisgender	White	12 years and over
194	Man	MSM/Gay/Lesbian	Cisgender	White	12 years and over
195	Man	MSM/Gay/Lesbian	Cisgender	White	12 years and over
196	Man	MSM/Gay/Lesbian	Cisgender	White	12 years and over
197	Man	MSM/Gay/Lesbian	Cisgender	White	12 years and over
198	Woman	Heterosexual	Cisgender	White	12 years and over
199	Man	MSM/Gay/Lesbian	Cisgender	Brown	12 years and over
200	Woman	Heterosexual	Cisgender	White	8-11 years
201	Man	MSM/Gay/Lesbian	Cisgender	White	12 years and over
203	Man	MSM/Gay/Lesbian	Cisgender	White	12 years and over
205	Man	MSM/Gay/Lesbian	Cisgender	Black	12 years and over
206	Man	MSM/Gay/Lesbian	Cisgender	White	12 years and over
207	Man	Bisexual	Cisgender	White	12 years and over
208	Man	MSM/Gay/Lesbian	Cisgender	Brown	12 years and over
209	Man	MSM/Gay/Lesbian	Cisgender	White	12 years and over
210	Man	MSM/Gay/Lesbian	Cisgender	White	12 years and over
211	Man	MSM/Gay/Lesbian	Cisgender	White	12 years and over
212	Man	MSM/Gay/Lesbian	Cisgender	Brown	12 years and over
213	Man	MSM/Gay/Lesbian	Cisgender	Brown	12 years and over
214	Man	MSM/Gay/Lesbian	Cisgender	Black	12 years and over
215	Man	Heterosexual	Cisgender	White	8-11 years
216	Man	Bisexual	Cisgender	White	12 years and over
217	Man	MSM/Gay/Lesbian	Cisgender	White	12 years and over
218	Man	MSM/Gay/Lesbian	Cisgender	White	12 years and over
219	Woman	Heterosexual	Cisgender	White	8-11 years
220	Man	MSM/Gay/Lesbian	Cisgender	Brown	12 years and over
221	Man	MSM/Gay/Lesbian	Cisgender	Brown	12 years and over
222	Man	MSM/Gay/Lesbian	Cisgender	White	12 years and over
223	Man	MSM/Gay/Lesbian	Cisgender	Black	12 years and over
224	Woman	Heterosexual	Cisgender	Brown	8-11 years
225	Man	MSM/Gay/Lesbian	Cisgender	White	12 years and over
226	Woman	Heterosexual	Cisgender	Brown	8-11 years
227	Man	MSM/Gay/Lesbian	Cisgender	White	12 years and over
228	Man	MSM/Gay/Lesbian	Cisgender	White	12 years and over
229	Man	Bisexual	Cisgender	Brown	12 years and over
230	Man	MSM/Gay/Lesbian	Cisgender	White	12 years and over
231	Man	MSM/Gay/Lesbian	Cisgender	Brown	12 years and over
232	Man	MSM/Gay/Lesbian	Cisgender	White	12 years and over
233	Man	MSM/Gay/Lesbian	Cisgender	Brown	8-11 years
234	Woman	Heterosexual	Cisgender	White	12 years and over
235	Man	MSM/Gay/Lesbian	Cisgender	Brown	8-11 years
236	Man	MSM/Gay/Lesbian	Cisgender	White	12 years and over
237	Man	MSM/Gay/Lesbian	Cisgender	Brown	12 years and over
238	Man	Bisexual	Cisgender	Black	12 years and over
239	Man	MSM/Gay/Lesbian	Cisgender	White	12 years and over
240	Man	MSM/Gay/Lesbian	Cisgender	White	12 years and over
241	Man	MSM/Gay/Lesbian	Cisgender	White	12 years and over
242	Man	MSM/Gay/Lesbian	Cisgender	Brown	12 years and over
243	Man	Bisexual	Cisgender	Black	8-11 years
244	Man	MSM/Gay/Lesbian	Cisgender	White	12 years and over
245	Man	MSM/Gay/Lesbian	Cisgender	White	12 years and over
246	Man	MSM/Gay/Lesbian	Cisgender	White	8-11 years
247	Man	MSM/Gay/Lesbian	Cisgender	Brown	12 years and over
248	Man	Bisexual	Cisgender	Brown	12 years and over
249	Man	MSM/Gay/Lesbian	Cisgender	White	12 years and over
250	Man	MSM/Gay/Lesbian	Cisgender	White	12 years and over
251	Man	MSM/Gay/Lesbian	Cisgender	White	12 years and over
252	Man	MSM/Gay/Lesbian	Cisgender	White	12 years and over
253	Man	MSM/Gay/Lesbian	Cisgender	White	8-11 years
254	Man	MSM/Gay/Lesbian	Cisgender	White	12 years and over
255	Man	MSM/Gay/Lesbian	Cisgender	White	12 years and over
256	Man	MSM/Gay/Lesbian	Cisgender	White	12 years and over
257	Man	MSM/Gay/Lesbian	Cisgender	White	12 years and over
258	Man	MSM/Gay/Lesbian	Cisgender	Brown	12 years and over
259	Man	MSM/Gay/Lesbian	Cisgender	White	12 years and over
260	Man	MSM/Gay/Lesbian	Cisgender	Black	12 years and over
261	Man	MSM/Gay/Lesbian	Cisgender	White	12 years and over
262	Woman	Heterosexual	Cisgender	White	12 years and over
263	Man	Heterosexual	Cisgender	White	4-7 years
264	Man	MSM/Gay/Lesbian	Cisgender	Brown	8-11 years
265	Man	MSM/Gay/Lesbian	Cisgender	Brown	12 years and over
266	Man	Bisexual	Cisgender	Brown	12 years and over
267	Woman	Heterosexual	Cisgender	White	12 years and over
268	Man	MSM/Gay/Lesbian	Cisgender	White	12 years and over
269	Man	Heterosexual	Transgender	Branca	De 4 a 7 anos
270	Man	MSM/Gay/Lesbian	Cisgender	White	12 years and over
271	Man	Bisexual	Cisgender	Brown	12 years and over
272	Man	MSM/Gay/Lesbian	Cisgender	White	12 years and over
273	Man	MSM/Gay/Lesbian	Cisgender	Brown	12 years and over
274	Man	MSM/Gay/Lesbian	Cisgender	Brown	12 years and over
275	Man	MSM/Gay/Lesbian	Cisgender	White	12 years and over
276	Man	MSM/Gay/Lesbian	Cisgender	White	12 years and over
277	Man	MSM/Gay/Lesbian	Cisgender	White	12 years and over
278	Man	MSM/Gay/Lesbian	Cisgender	White	12 years and over
279	Man	MSM/Gay/Lesbian	Cisgender	White	8-11 years
280	Man	MSM/Gay/Lesbian	Cisgender	White	8-11 years
281	Man	MSM/Gay/Lesbian	Cisgender	Brown	8-11 years
282	Man	Heterosexual	Cisgender	White	8-11 years
283	Man	MSM/Gay/Lesbian	Cisgender	White	8-11 years
284	Man	MSM/Gay/Lesbian	Cisgender	White	12 years and over
285	Man	Heterosexual	Cisgender	Yellow	None/No formal education
286	Woman	Heterosexual	Cisgender	White	12 years and over
287	Man	MSM/Gay/Lesbian	Cisgender	White	12 years and over
288	Man	Bisexual	Cisgender	Brown	12 years and over
289	Man	MSM/Gay/Lesbian	Cisgender	White	12 years and over
290	Man	Bisexual	Cisgender	Brown	12 years and over
291	Man	MSM/Gay/Lesbian	Cisgender	Brown	12 years and over
292	Woman	Heterosexual	Cisgender	White	8-11 years
293	Man	MSM/Gay/Lesbian	Cisgender	Black	12 years and over
294	Man	MSM/Gay/Lesbian	Cisgender	Brown	12 years and over
295	Man	MSM/Gay/Lesbian	Cisgender	White	12 years and over
296	Woman	Heterosexual	Cisgender	White	12 years and over
297	Woman	Heterosexual	Cisgender	White	12 years and over
298	Man	MSM/Gay/Lesbian	Cisgender	White	8-11 years
299	Man	MSM/Gay/Lesbian	Cisgender	White	12 years and over
300	Man	MSM/Gay/Lesbian	Cisgender	Black	12 years and over
301	Man	Heterosexual	Cisgender	White	12 years and over
302	Man	MSM/Gay/Lesbian	Cisgender	Brown	12 years and over
303	Man	MSM/Gay/Lesbian	Cisgender	White	12 years and over
304	Man	Bisexual	Transgender	Branca	De 8 a 11 anos
305	Man	MSM/Gay/Lesbian	Cisgender	White	12 years and over
306	Man	MSM/Gay/Lesbian	Cisgender	Brown	12 years and over
307	Man	MSM/Gay/Lesbian	Cisgender	White	12 years and over
308	Man	MSM/Gay/Lesbian	Cisgender	Brown	12 years and over
309	Man	MSM/Gay/Lesbian	Cisgender	White	12 years and over
310	Man	MSM/Gay/Lesbian	Cisgender	White	12 years and over
311	Man	MSM/Gay/Lesbian	Cisgender	White	12 years and over
312	Man	MSM/Gay/Lesbian	Cisgender	White	12 years and over
313	Man	MSM/Gay/Lesbian	Cisgender	Black	12 years and over
314	Man	MSM/Gay/Lesbian	Cisgender	White	12 years and over
315	Man	MSM/Gay/Lesbian	Cisgender	White	12 years and over
316	Man	MSM/Gay/Lesbian	Cisgender	Brown	12 years and over
317	Man	MSM/Gay/Lesbian	Cisgender	White	8-11 years
318	Man	MSM/Gay/Lesbian	Cisgender	White	12 years and over
319	Man	MSM/Gay/Lesbian	Cisgender	White	12 years and over
320	Man	Bisexual	Cisgender	Brown	12 years and over
321	Man	Bisexual	Cisgender	Brown	12 years and over
322	Man	MSM/Gay/Lesbian	Cisgender	White	12 years and over
323	Man	MSM/Gay/Lesbian	Cisgender	White	12 years and over
324	Man	MSM/Gay/Lesbian	Cisgender	Black	4-7 years
325	Man	MSM/Gay/Lesbian	Cisgender	White	8-11 years
326	Woman	Heterosexual	Cisgender	White	4-7 years
327	Man	MSM/Gay/Lesbian	Cisgender	White	12 years and over
328	Man	MSM/Gay/Lesbian	Cisgender	White	12 years and over
329	Man	Heterosexual	Cisgender	White	4-7 years
330	Man	MSM/Gay/Lesbian	Cisgender	Brown	12 years and over
331	Man	MSM/Gay/Lesbian	Cisgender	White	12 years and over
332	Man	MSM/Gay/Lesbian	Cisgender	White	12 years and over
333	Man	MSM/Gay/Lesbian	Cisgender	Black	12 years and over
334	Man	MSM/Gay/Lesbian	Cisgender	White	8-11 years
335	Man	MSM/Gay/Lesbian	Cisgender	White	12 years and over
336	Man	MSM/Gay/Lesbian	Cisgender	White	12 years and over
337	Woman	Heterosexual	Cisgender	Brown	8-11 years
338	Man	Heterosexual	Cisgender	Black	12 years and over
339	Man	Heterosexual	Cisgender	Brown	8-11 years
340	Woman	Heterosexual	Cisgender	Brown	8-11 years
341	Man	MSM/Gay/Lesbian	Cisgender	White	12 years and over
342	Man	MSM/Gay/Lesbian	Cisgender	Brown	8-11 years
343	Man	Heterosexual	Cisgender	Brown	8-11 years
344	Woman	Heterosexual	Cisgender	Brown	1-3 years
345	Man	MSM/Gay/Lesbian	Cisgender	Brown	12 years and over
346	Man	MSM/Gay/Lesbian	Cisgender	Brown	12 years and over
347	Man	MSM/Gay/Lesbian	Cisgender	Brown	12 years and over
348	Man	MSM/Gay/Lesbian	Transgender	Branca	De 8 a 11 anos
349	Man	MSM/Gay/Lesbian	Cisgender	Brown	12 years and over
350	Man	MSM/Gay/Lesbian	Cisgender	White	12 years and over
351	Man	MSM/Gay/Lesbian	Cisgender	White	12 years and over
352	Man	MSM/Gay/Lesbian	Cisgender	White	12 years and over
353	Man	Heterosexual	Transgender	Branca	De 4 a 7 anos
354	Man	Bisexual	Cisgender	Brown	12 years and over
355	Man	MSM/Gay/Lesbian	Cisgender	Brown	12 years and over
356	Man	MSM/Gay/Lesbian	Cisgender	White	8-11 years
357	Man	MSM/Gay/Lesbian	Cisgender	White	12 years and over
358	Man	MSM/Gay/Lesbian	Cisgender	White	8-11 years
359	Man	Heterosexual	Cisgender	Black	4-7 years
360	Man	MSM/Gay/Lesbian	Cisgender	White	12 years and over
361	Man	Bisexual	Cisgender	Brown	12 years and over
362	Man	MSM/Gay/Lesbian	Cisgender	White	12 years and over
363	Man	MSM/Gay/Lesbian	Cisgender	Black	12 years and over
364	Man	MSM/Gay/Lesbian	Cisgender	White	12 years and over
365	Man	MSM/Gay/Lesbian	Cisgender	White	12 years and over
366	Man	MSM/Gay/Lesbian	Cisgender	Black	8-11 years
367	Man	MSM/Gay/Lesbian	Cisgender	White	4-7 years
368	Man	MSM/Gay/Lesbian	Cisgender	White	12 years and over
369	Man	MSM/Gay/Lesbian	Cisgender	White	12 years and over
370	Man	MSM/Gay/Lesbian	Cisgender	White	4-7 years
371	Man	MSM/Gay/Lesbian	Cisgender	Black	12 years and over
372	Man	MSM/Gay/Lesbian	Cisgender	White	8-11 years
373	Man	Bisexual	Cisgender	White	12 years and over
374	Man	MSM/Gay/Lesbian	Cisgender	White	12 years and over
375	Man	MSM/Gay/Lesbian	Cisgender	Brown	12 years and over
376	Man	MSM/Gay/Lesbian	Cisgender	White	12 years and over
377	Man	MSM/Gay/Lesbian	Cisgender	White	12 years and over
378	Man	MSM/Gay/Lesbian	Cisgender	Brown	12 years and over
379	Man	MSM/Gay/Lesbian	Cisgender	White	8-11 years
380	Man	MSM/Gay/Lesbian	Cisgender	White	12 years and over
381	Man	MSM/Gay/Lesbian	Cisgender	White	12 years and over
382	Woman	Heterosexual	Cisgender	White	8-11 years
383	Woman	Heterosexual	Cisgender	White	8-11 years
384	Man	MSM/Gay/Lesbian	Cisgender	White	12 years and over
385	Man	MSM/Gay/Lesbian	Cisgender	Brown	12 years and over
386	Man	Bisexual	Cisgender	Brown	8-11 years
387	Man	MSM/Gay/Lesbian	Cisgender	Brown	12 years and over
388	Woman	Heterosexual	Cisgender	Brown	12 years and over
389	Man	MSM/Gay/Lesbian	Cisgender	White	12 years and over
390	Man	MSM/Gay/Lesbian	Cisgender	White	12 years and over
391	Man	MSM/Gay/Lesbian	Cisgender	White	12 years and over
392	Man	MSM/Gay/Lesbian	Cisgender	White	12 years and over
393	Man	MSM/Gay/Lesbian	Cisgender	White	8-11 years
394	Man	MSM/Gay/Lesbian	Cisgender	Brown	12 years and over
395	Man	Bisexual	Cisgender	White	8-11 years
396	Man	MSM/Gay/Lesbian	Cisgender	White	12 years and over
397	Man	Bisexual	Cisgender	White	12 years and over
398	Man	MSM/Gay/Lesbian	Cisgender	White	12 years and over
399	Man	MSM/Gay/Lesbian	Cisgender	White	12 years and over
400	Man	MSM/Gay/Lesbian	Cisgender	White	12 years and over
401	Man	MSM/Gay/Lesbian	Cisgender	Yellow	12 years and over
402	Man	MSM/Gay/Lesbian	Cisgender	White	8-11 years
403	Man	MSM/Gay/Lesbian	Cisgender	Brown	8-11 years
404	Man	MSM/Gay/Lesbian	Cisgender	White	12 years and over
405	Man	MSM/Gay/Lesbian	Cisgender	White	8-11 years
406	Man	MSM/Gay/Lesbian	Cisgender	White	12 years and over
407	Man	MSM/Gay/Lesbian	Cisgender	White	12 years and over
408	Woman	Bisexual	Cisgender	White	4-7 years
409	Man	Bisexual	Cisgender	Brown	12 years and over
410	Man	Heterosexual	Transgender	Branca	De 4 a 7 anos
411	Man	MSM/Gay/Lesbian	Cisgender	White	12 years and over
412	Man	MSM/Gay/Lesbian	Cisgender	White	12 years and over
413	Man	MSM/Gay/Lesbian	Cisgender	White	12 years and over
414	Man	MSM/Gay/Lesbian	Cisgender	Black	12 years and over
415	Man	MSM/Gay/Lesbian	Cisgender	White	12 years and over
416	Woman	Heterosexual	Cisgender	White	12 years and over
417	Man	MSM/Gay/Lesbian	Cisgender	White	12 years and over
418	Man	MSM/Gay/Lesbian	Cisgender	White	12 years and over
419	Man	MSM/Gay/Lesbian	Cisgender	White	12 years and over
420	Man	MSM/Gay/Lesbian	Cisgender	White	12 years and over
421	Man	MSM/Gay/Lesbian	Cisgender	White	8-11 years
422	Man	MSM/Gay/Lesbian	Cisgender	Brown	12 years and over
423	Man	MSM/Gay/Lesbian	Cisgender	Black	8-11 years
424	Man	MSM/Gay/Lesbian	Cisgender	White	12 years and over
425	Man	MSM/Gay/Lesbian	Cisgender	Brown	12 years and over
426	Man	MSM/Gay/Lesbian	Cisgender	White	12 years and over
427	Woman	Heterosexual	Cisgender	Brown	4-7 years
428	Man	MSM/Gay/Lesbian	Cisgender	White	12 years and over
429	Man	MSM/Gay/Lesbian	Cisgender	White	12 years and over
430	Man	MSM/Gay/Lesbian	Cisgender	White	12 years and over
431	Man	MSM/Gay/Lesbian	Cisgender	White	12 years and over
432	Man	MSM/Gay/Lesbian	Cisgender	White	12 years and over
433	Man	MSM/Gay/Lesbian	Cisgender	Black	12 years and over
434	Man	Bisexual	Cisgender	White	12 years and over
435	Woman	Heterosexual	Cisgender	White	8-11 years
436	Man	MSM/Gay/Lesbian	Cisgender	White	12 years and over
437	Man	Bisexual	Cisgender	Brown	8-11 years
438	Man	MSM/Gay/Lesbian	Cisgender	White	12 years and over
439	Man	MSM/Gay/Lesbian	Cisgender	Brown	12 years and over
440	Man	MSM/Gay/Lesbian	Cisgender	White	12 years and over
441	Man	MSM/Gay/Lesbian	Cisgender	White	12 years and over
442	Woman	Heterosexual	Cisgender	Black	4-7 years
443	Man	MSM/Gay/Lesbian	Cisgender	White	12 years and over
444	Man	Bisexual	Cisgender	White	12 years and over
445	Man	MSM/Gay/Lesbian	Cisgender	White	12 years and over
446	Man	MSM/Gay/Lesbian	Cisgender	Brown	12 years and over
447	Man	MSM/Gay/Lesbian	Cisgender	White	12 years and over
448	Woman	Bisexual	Cisgender	White	12 years and over
449	Man	MSM/Gay/Lesbian	Cisgender	White	12 years and over
450	Woman	Heterosexual	Cisgender	Black	12 years and over
451	Man	Bisexual	Cisgender	White	12 years and over
452	Man	MSM/Gay/Lesbian	Cisgender	Brown	12 years and over
453	Man	MSM/Gay/Lesbian	Cisgender	White	8-11 years
454	Woman	Heterosexual	Cisgender	Black	12 years and over
455	Man	MSM/Gay/Lesbian	Cisgender	White	12 years and over
456	Man	MSM/Gay/Lesbian	Cisgender	White	12 years and over
457	Man	MSM/Gay/Lesbian	Cisgender	Black	8-11 years
458	Man	MSM/Gay/Lesbian	Cisgender	White	12 years and over
459	Man	MSM/Gay/Lesbian	Cisgender	Black	12 years and over
460	Man	MSM/Gay/Lesbian	Cisgender	White	12 years and over
461	Man	MSM/Gay/Lesbian	Cisgender	Black	12 years and over
462	Man	MSM/Gay/Lesbian	Cisgender	Brown	12 years and over
463	Man	MSM/Gay/Lesbian	Cisgender	White	12 years and over
464	Man	MSM/Gay/Lesbian	Cisgender	Brown	12 years and over
465	Man	MSM/Gay/Lesbian	Cisgender	White	12 years and over
466	Man	MSM/Gay/Lesbian	Cisgender	White	12 years and over
467	Man	MSM/Gay/Lesbian	Cisgender	White	12 years and over
468	Man	MSM/Gay/Lesbian	Cisgender	White	12 years and over
469	Man	MSM/Gay/Lesbian	Cisgender	White	12 years and over
470	Man	Bisexual	Cisgender	Brown	8-11 years
471	Man	MSM/Gay/Lesbian	Cisgender	White	12 years and over
472	Man	MSM/Gay/Lesbian	Cisgender	Brown	12 years and over
473	Man	MSM/Gay/Lesbian	Cisgender	White	12 years and over
474	Man	MSM/Gay/Lesbian	Cisgender	White	12 years and over
475	Man	MSM/Gay/Lesbian	Cisgender	White	12 years and over
476	Man	MSM/Gay/Lesbian	Cisgender	White	12 years and over
477	Man	Heterosexual	Cisgender	White	4-7 years
478	Man	MSM/Gay/Lesbian	Cisgender	White	12 years and over
479	Woman	Heterosexual	Cisgender	White	8-11 years
480	Man	MSM/Gay/Lesbian	Cisgender	Brown	12 years and over
481	Woman	Heterosexual	Cisgender	White	4-7 years
482	Man	MSM/Gay/Lesbian	Cisgender	White	8-11 years
483	Man	MSM/Gay/Lesbian	Cisgender	Brown	8-11 years
484	Man	MSM/Gay/Lesbian	Cisgender	White	8-11 years
485	Man	MSM/Gay/Lesbian	Cisgender	White	8-11 years
486	Man	MSM/Gay/Lesbian	Cisgender	White	12 years and over
487	Man	MSM/Gay/Lesbian	Cisgender	Brown	12 years and over
488	Woman	Heterosexual	Cisgender	Brown	8-11 years
489	Man	Heterosexual	Transgender	Branca	De 12 e mais anos
490	Man	MSM/Gay/Lesbian	Cisgender	White	12 years and over
491	Man	MSM/Gay/Lesbian	Cisgender	Brown	12 years and over
492	Man	MSM/Gay/Lesbian	Cisgender	White	12 years and over
493	Woman	Heterosexual	Cisgender	Brown	8-11 years
494	Man	MSM/Gay/Lesbian	Cisgender	Black	12 years and over
495	Man	MSM/Gay/Lesbian	Cisgender	White	12 years and over
496	Man	Heterosexual	Cisgender	Brown	8-11 years
497	Man	MSM/Gay/Lesbian	Cisgender	White	12 years and over
498	Man	MSM/Gay/Lesbian	Cisgender	White	12 years and over
499	Man	MSM/Gay/Lesbian	Cisgender	White	12 years and over
500	Man	MSM/Gay/Lesbian	Cisgender	Brown	12 years and over
501	Man	MSM/Gay/Lesbian	Cisgender	White	12 years and over
502	Man	MSM/Gay/Lesbian	Cisgender	White	8-11 years
503	Man	MSM/Gay/Lesbian	Cisgender	White	12 years and over
504	Woman	Heterosexual	Cisgender	Black	8-11 years
505	Man	MSM/Gay/Lesbian	Cisgender	Brown	12 years and over
506	Man	MSM/Gay/Lesbian	Cisgender	Brown	12 years and over
507	Man	MSM/Gay/Lesbian	Cisgender	Brown	12 years and over
508	Man	MSM/Gay/Lesbian	Cisgender	White	12 years and over
509	Man	MSM/Gay/Lesbian	Cisgender	White	12 years and over
510	Man	MSM/Gay/Lesbian	Cisgender	White	12 years and over
511	Man	MSM/Gay/Lesbian	Cisgender	White	12 years and over
512	Man	MSM/Gay/Lesbian	Cisgender	White	12 years and over
513	Man	MSM/Gay/Lesbian	Cisgender	White	8-11 years
514	Man	MSM/Gay/Lesbian	Cisgender	White	12 years and over
515	Man	MSM/Gay/Lesbian	Cisgender	White	12 years and over
516	Man	MSM/Gay/Lesbian	Cisgender	White	12 years and over
517	Man	Bisexual	Cisgender	Black	8-11 years
518	Man	MSM/Gay/Lesbian	Cisgender	White	12 years and over
519	Man	Bisexual	Cisgender	Black	12 years and over
520	Man	Heterosexual	Cisgender	Brown	12 years and over
521	Man	MSM/Gay/Lesbian	Cisgender	Black	12 years and over
522	Man	MSM/Gay/Lesbian	Cisgender	Brown	12 years and over
523	Man	MSM/Gay/Lesbian	Cisgender	Black	12 years and over
524	Man	MSM/Gay/Lesbian	Cisgender	White	8-11 years
525	Man	MSM/Gay/Lesbian	Cisgender	Brown	12 years and over
526	Man	MSM/Gay/Lesbian	Cisgender	White	12 years and over
527	Man	MSM/Gay/Lesbian	Cisgender	White	12 years and over
528	Man	MSM/Gay/Lesbian	Cisgender	White	8-11 years
529	Man	MSM/Gay/Lesbian	Cisgender	Brown	12 years and over
530	Man	MSM/Gay/Lesbian	Cisgender	White	12 years and over
531	Man	MSM/Gay/Lesbian	Cisgender	Brown	8-11 years
532	Man	MSM/Gay/Lesbian	Cisgender	Brown	12 years and over
533	Man	MSM/Gay/Lesbian	Cisgender	White	12 years and over
534	Man	MSM/Gay/Lesbian	Cisgender	White	12 years and over
535	Man	MSM/Gay/Lesbian	Cisgender	Brown	12 years and over
536	Man	MSM/Gay/Lesbian	Cisgender	White	12 years and over
537	Man	MSM/Gay/Lesbian	Cisgender	White	12 years and over
538	Man	MSM/Gay/Lesbian	Cisgender	White	12 years and over
539	Man	MSM/Gay/Lesbian	Cisgender	White	8-11 years
540	Man	Heterosexual	Cisgender	Brown	4-7 years
541	Man	Heterosexual	Transgender	Branca	De 4 a 7 anos
542	Woman	Heterosexual	Cisgender	White	8-11 years
543	Man	MSM/Gay/Lesbian	Cisgender	White	12 years and over
544	Man	MSM/Gay/Lesbian	Cisgender	White	12 years and over
545	Man	MSM/Gay/Lesbian	Cisgender	White	12 years and over
546	Woman	Heterosexual	Cisgender	Brown	4-7 years
547	Man	Bisexual	Cisgender	Brown	12 years and over
548	Man	MSM/Gay/Lesbian	Cisgender	White	12 years and over
549	Woman	Heterosexual	Cisgender	Brown	8-11 years
550	Man	MSM/Gay/Lesbian	Cisgender	White	12 years and over
551	Man	MSM/Gay/Lesbian	Cisgender	White	12 years and over
552	Man	MSM/Gay/Lesbian	Cisgender	Brown	12 years and over
553	Man	MSM/Gay/Lesbian	Cisgender	Black	12 years and over
554	Man	MSM/Gay/Lesbian	Cisgender	White	12 years and over
555	Woman	Heterosexual	Cisgender	Brown	12 years and over
556	Man	MSM/Gay/Lesbian	Cisgender	White	12 years and over
557	Man	MSM/Gay/Lesbian	Cisgender	White	12 years and over
558	Man	MSM/Gay/Lesbian	Cisgender	White	12 years and over
559	Man	MSM/Gay/Lesbian	Cisgender	Black	12 years and over
560	Man	MSM/Gay/Lesbian	Cisgender	Brown	12 years and over
561	Man	MSM/Gay/Lesbian	Cisgender	Brown	12 years and over
562	Man	MSM/Gay/Lesbian	Cisgender	Brown	12 years and over
563	Man	MSM/Gay/Lesbian	Cisgender	White	12 years and over
564	Man	MSM/Gay/Lesbian	Cisgender	Brown	12 years and over
565	Man	MSM/Gay/Lesbian	Cisgender	Brown	12 years and over
566	Man	MSM/Gay/Lesbian	Cisgender	Brown	12 years and over
567	Man	MSM/Gay/Lesbian	Cisgender	White	12 years and over
568	Man	MSM/Gay/Lesbian	Cisgender	Black	12 years and over
569	Man	MSM/Gay/Lesbian	Cisgender	Brown	12 years and over
570	Woman	MSM/Gay/Lesbian	Cisgender	Black	12 years and over
571	Man	MSM/Gay/Lesbian	Cisgender	Brown	8-11 years
572	Man	MSM/Gay/Lesbian	Cisgender	Brown	12 years and over
573	Man	MSM/Gay/Lesbian	Cisgender	Brown	8-11 years
574	Man	MSM/Gay/Lesbian	Cisgender	Brown	12 years and over
575	Man	MSM/Gay/Lesbian	Cisgender	White	12 years and over
576	Man	MSM/Gay/Lesbian	Cisgender	Black	12 years and over
577	Man	MSM/Gay/Lesbian	Cisgender	White	12 years and over
578	Man	MSM/Gay/Lesbian	Cisgender	White	12 years and over
579	Man	MSM/Gay/Lesbian	Cisgender	White	12 years and over
580	Woman	Heterosexual	Cisgender	Brown	8-11 years
581	Man	MSM/Gay/Lesbian	Cisgender	Black	12 years and over
582	Man	MSM/Gay/Lesbian	Cisgender	White	12 years and over
583	Man	MSM/Gay/Lesbian	Cisgender	Brown	12 years and over
584	Man	MSM/Gay/Lesbian	Cisgender	White	12 years and over
585	Man	MSM/Gay/Lesbian	Cisgender	White	12 years and over
586	Man	MSM/Gay/Lesbian	Cisgender	White	12 years and over
587	Man	MSM/Gay/Lesbian	Cisgender	White	12 years and over
588	Man	MSM/Gay/Lesbian	Cisgender	White	12 years and over
589	Man	MSM/Gay/Lesbian	Cisgender	White	12 years and over
590	Man	MSM/Gay/Lesbian	Cisgender	Brown	12 years and over
591	Man	MSM/Gay/Lesbian	Cisgender	White	12 years and over
592	Woman	Bisexual	Cisgender	White	12 years and over
593	Man	MSM/Gay/Lesbian	Cisgender	White	12 years and over
594	Man	MSM/Gay/Lesbian	Cisgender	White	12 years and over
595	Man	Heterosexual	Cisgender	Brown	8-11 years
596	Man	Heterosexual	Transgender	Parda	De 12 e mais anos
597	Man	MSM/Gay/Lesbian	Cisgender	White	12 years and over
598	Man	MSM/Gay/Lesbian	Cisgender	White	12 years and over
599	Man	MSM/Gay/Lesbian	Cisgender	White	12 years and over
600	Man	MSM/Gay/Lesbian	Cisgender	White	12 years and over
601	Man	MSM/Gay/Lesbian	Cisgender	Brown	12 years and over
602	Man	Bisexual	Cisgender	White	12 years and over
603	Man	MSM/Gay/Lesbian	Cisgender	White	12 years and over
604	Man	MSM/Gay/Lesbian	Cisgender	White	12 years and over
605	Man	MSM/Gay/Lesbian	Cisgender	Black	12 years and over
606	Man	MSM/Gay/Lesbian	Cisgender	White	12 years and over
607	Man	MSM/Gay/Lesbian	Cisgender	White	12 years and over
608	Man	Bisexual	Cisgender	Black	12 years and over
609	Man	Bisexual	Cisgender	White	12 years and over
610	Man	MSM/Gay/Lesbian	Cisgender	White	12 years and over
611	Man	MSM/Gay/Lesbian	Cisgender	Brown	12 years and over
612	Woman	Heterosexual	Cisgender	White	12 years and over
613	Man	MSM/Gay/Lesbian	Cisgender	Brown	12 years and over
614	Man	MSM/Gay/Lesbian	Cisgender	Brown	12 years and over
615	Man	MSM/Gay/Lesbian	Travestis	Parda	De 8 a 11 anos
616	Man	MSM/Gay/Lesbian	Cisgender	White	12 years and over
617	Man	MSM/Gay/Lesbian	Cisgender	White	8-11 years
618	Man	MSM/Gay/Lesbian	Cisgender	White	12 years and over
619	Man	MSM/Gay/Lesbian	Cisgender	White	12 years and over
620	Man	MSM/Gay/Lesbian	Cisgender	White	12 years and over
621	Woman	Heterosexual	Cisgender	White	12 years and over
622	Man	Bisexual	Cisgender	Brown	12 years and over
623	Man	MSM/Gay/Lesbian	Cisgender	White	12 years and over
624	Man	MSM/Gay/Lesbian	Cisgender	Brown	12 years and over
625	Man	MSM/Gay/Lesbian	Cisgender	Brown	12 years and over
626	Woman	Heterosexual	Cisgender	Brown	8-11 years
627	Man	Heterosexual	Cisgender	Brown	8-11 years
628	Man	MSM/Gay/Lesbian	Cisgender	White	12 years and over
629	Man	MSM/Gay/Lesbian	Cisgender	Black	12 years and over
630	Man	MSM/Gay/Lesbian	Cisgender	Brown	12 years and over
631	Man	MSM/Gay/Lesbian	Cisgender	White	12 years and over
632	Man	MSM/Gay/Lesbian	Cisgender	Black	12 years and over
633	Man	MSM/Gay/Lesbian	Cisgender	White	12 years and over
634	Man	MSM/Gay/Lesbian	Cisgender	White	12 years and over
635	Man	MSM/Gay/Lesbian	Cisgender	White	8-11 years
636	Man	Bisexual	Cisgender	Indigenous	8-11 years
637	Man	MSM/Gay/Lesbian	Cisgender	Brown	8-11 years
638	Man	MSM/Gay/Lesbian	Cisgender	White	8-11 years
639	Man	MSM/Gay/Lesbian	Cisgender	White	12 years and over
640	Woman	Heterosexual	Cisgender	White	8-11 years
641	Man	Bisexual	Cisgender	White	8-11 years
642	Man	MSM/Gay/Lesbian	Cisgender	White	12 years and over
643	Man	MSM/Gay/Lesbian	Cisgender	White	12 years and over
644	Man	MSM/Gay/Lesbian	Cisgender	White	4-7 years
645	Man	MSM/Gay/Lesbian	Cisgender	White	12 years and over
646	Man	MSM/Gay/Lesbian	Cisgender	White	12 years and over
647	Man	MSM/Gay/Lesbian	Cisgender	Brown	8-11 years
648	Woman	Heterosexual	Transgender	Branca	De 4 a 7 anos
649	Man	MSM/Gay/Lesbian	Cisgender	White	12 years and over
650	Man	MSM/Gay/Lesbian	Cisgender	White	12 years and over
651	Woman	Heterosexual	Cisgender	Brown	8-11 years
652	Man	MSM/Gay/Lesbian	Cisgender	Yellow	12 years and over
653	Man	MSM/Gay/Lesbian	Cisgender	White	8-11 years
654	Man	MSM/Gay/Lesbian	Cisgender	White	12 years and over
655	Man	MSM/Gay/Lesbian	Cisgender	White	12 years and over
656	Man	Bisexual	Cisgender	White	12 years and over
657	Man	Bisexual	Cisgender	White	12 years and over
658	Man	MSM/Gay/Lesbian	Cisgender	Brown	12 years and over
659	Man	Bisexual	Cisgender	White	12 years and over
660	Man	MSM/Gay/Lesbian	Cisgender	White	12 years and over
661	Man	MSM/Gay/Lesbian	Cisgender	White	12 years and over
662	Man	MSM/Gay/Lesbian	Cisgender	White	8-11 years
663	Man	MSM/Gay/Lesbian	Cisgender	White	12 years and over
664	Man	MSM/Gay/Lesbian	Cisgender	White	12 years and over
665	Man	MSM/Gay/Lesbian	Cisgender	White	12 years and over
666	Man	MSM/Gay/Lesbian	Cisgender	White	12 years and over
667	Man	MSM/Gay/Lesbian	Cisgender	White	12 years and over
668	Man	Heterosexual	Transgender	Parda	De 8 a 11 anos
669	Man	MSM/Gay/Lesbian	Cisgender	White	12 years and over
670	Man	MSM/Gay/Lesbian	Cisgender	Brown	8-11 years
671	Man	MSM/Gay/Lesbian	Cisgender	Brown	12 years and over
672	Man	MSM/Gay/Lesbian	Cisgender	White	12 years and over
673	Man	MSM/Gay/Lesbian	Cisgender	White	12 years and over
674	Man	MSM/Gay/Lesbian	Cisgender	Yellow	12 years and over
675	Man	MSM/Gay/Lesbian	Cisgender	White	12 years and over
676	Man	MSM/Gay/Lesbian	Cisgender	Black	12 years and over
677	Man	MSM/Gay/Lesbian	Cisgender	Brown	12 years and over
678	Woman	Heterosexual	Cisgender	Brown	4-7 years
679	Man	MSM/Gay/Lesbian	Cisgender	Brown	12 years and over
680	Man	MSM/Gay/Lesbian	Cisgender	Brown	12 years and over
681	Man	MSM/Gay/Lesbian	Cisgender	Brown	8-11 years
682	Man	MSM/Gay/Lesbian	Cisgender	Brown	12 years and over
683	Man	MSM/Gay/Lesbian	Cisgender	White	12 years and over
684	Man	MSM/Gay/Lesbian	Cisgender	White	12 years and over
685	Man	MSM/Gay/Lesbian	Cisgender	White	12 years and over
686	Man	MSM/Gay/Lesbian	Cisgender	White	8-11 years
687	Man	MSM/Gay/Lesbian	Cisgender	White	8-11 years
688	Man	MSM/Gay/Lesbian	Cisgender	Brown	12 years and over
689	Man	MSM/Gay/Lesbian	Cisgender	White	12 years and over
690	Man	MSM/Gay/Lesbian	Cisgender	Brown	12 years and over
691	Woman	Heterosexual	Cisgender	White	12 years and over
692	Man	Bisexual	Cisgender	White	8-11 years
693	Woman	Heterosexual	Cisgender	Brown	12 years and over
694	Man	MSM/Gay/Lesbian	Cisgender	Brown	12 years and over
695	Man	MSM/Gay/Lesbian	Cisgender	White	12 years and over
696	Man	MSM/Gay/Lesbian	Cisgender	White	12 years and over
697	Man	MSM/Gay/Lesbian	Cisgender	Brown	12 years and over
698	Man	MSM/Gay/Lesbian	Cisgender	Black	12 years and over
699	Woman	Heterosexual	Cisgender	White	12 years and over
700	Woman	Heterosexual	Cisgender	Brown	4-7 years
701	Man	Heterosexual	Transgender	Preta	De 8 a 11 anos
702	Man	MSM/Gay/Lesbian	Cisgender	Brown	12 years and over
703	Man	MSM/Gay/Lesbian	Cisgender	White	12 years and over
704	Man	MSM/Gay/Lesbian	Cisgender	White	12 years and over
705	Man	MSM/Gay/Lesbian	Cisgender	Brown	12 years and over
706	Man	MSM/Gay/Lesbian	Cisgender	White	12 years and over
707	Man	MSM/Gay/Lesbian	Cisgender	White	12 years and over
708	Man	MSM/Gay/Lesbian	Cisgender	White	12 years and over
709	Man	MSM/Gay/Lesbian	Cisgender	White	12 years and over
710	Man	MSM/Gay/Lesbian	Cisgender	White	12 years and over
711	Man	MSM/Gay/Lesbian	Cisgender	Yellow	12 years and over
712	Man	MSM/Gay/Lesbian	Cisgender	White	12 years and over
713	Woman	Heterosexual	Cisgender	White	12 years and over
714	Man	MSM/Gay/Lesbian	Cisgender	Black	12 years and over
715	Man	Bisexual	Cisgender	White	12 years and over
716	Man	MSM/Gay/Lesbian	Cisgender	White	12 years and over
717	Man	MSM/Gay/Lesbian	Cisgender	White	12 years and over
718	Man	MSM/Gay/Lesbian	Cisgender	White	12 years and over
719	Man	Bisexual	Cisgender	White	8-11 years
720	Man	MSM/Gay/Lesbian	Cisgender	White	12 years and over
721	Man	MSM/Gay/Lesbian	Cisgender	Brown	12 years and over
722	Man	MSM/Gay/Lesbian	Cisgender	Brown	12 years and over
723	Man	MSM/Gay/Lesbian	Cisgender	White	12 years and over
724	Man	MSM/Gay/Lesbian	Cisgender	Brown	12 years and over
725	Woman	Heterosexual	Cisgender	Black	8-11 years
726	Man	MSM/Gay/Lesbian	Cisgender	Brown	12 years and over
727	Man	MSM/Gay/Lesbian	Cisgender	Brown	12 years and over
728	Man	MSM/Gay/Lesbian	Cisgender	Black	8-11 years
729	Man	MSM/Gay/Lesbian	Cisgender	White	12 years and over
730	Man	MSM/Gay/Lesbian	Cisgender	Brown	12 years and over
731	Man	MSM/Gay/Lesbian	Cisgender	White	8-11 years
732	Man	MSM/Gay/Lesbian	Cisgender	Brown	12 years and over
733	Man	MSM/Gay/Lesbian	Cisgender	White	12 years and over
734	Man	MSM/Gay/Lesbian	Cisgender	White	12 years and over
735	Woman	Heterosexual	Cisgender	Brown	8-11 years
736	Man	MSM/Gay/Lesbian	Cisgender	White	12 years and over
737	Woman	Heterosexual	Cisgender	Brown	8-11 years
738	Man	MSM/Gay/Lesbian	Cisgender	Brown	12 years and over
739	Man	MSM/Gay/Lesbian	Cisgender	White	12 years and over
740	Man	MSM/Gay/Lesbian	Cisgender	Brown	12 years and over
741	Man	MSM/Gay/Lesbian	Cisgender	White	12 years and over
742	Man	MSM/Gay/Lesbian	Cisgender	White	12 years and over
743	Man	MSM/Gay/Lesbian	Cisgender	Black	8-11 years
744	Man	Bisexual	Cisgender	Brown	12 years and over
745	Man	MSM/Gay/Lesbian	Cisgender	White	12 years and over
746	Man	MSM/Gay/Lesbian	Cisgender	White	12 years and over
747	Man	MSM/Gay/Lesbian	Cisgender	Black	12 years and over
748	Man	Bisexual	Cisgender	Brown	12 years and over
749	Man	MSM/Gay/Lesbian	Cisgender	Brown	12 years and over
750	Man	MSM/Gay/Lesbian	Cisgender	Brown	12 years and over
751	Man	MSM/Gay/Lesbian	Cisgender	White	12 years and over
752	Man	MSM/Gay/Lesbian	Cisgender	White	12 years and over
753	Man	MSM/Gay/Lesbian	Cisgender	Black	12 years and over
754	Man	MSM/Gay/Lesbian	Cisgender	White	12 years and over
755	Man	MSM/Gay/Lesbian	Cisgender	White	12 years and over
756	Man	Bisexual	Cisgender	White	12 years and over
757	Man	MSM/Gay/Lesbian	Cisgender	Black	12 years and over
758	Man	MSM/Gay/Lesbian	Cisgender	Brown	12 years and over
759	Man	MSM/Gay/Lesbian	Cisgender	Brown	12 years and over
760	Man	MSM/Gay/Lesbian	Cisgender	White	12 years and over
761	Man	MSM/Gay/Lesbian	Cisgender	White	12 years and over
762	Man	MSM/Gay/Lesbian	Cisgender	White	12 years and over
763	Man	MSM/Gay/Lesbian	Cisgender	Brown	12 years and over
764	Man	MSM/Gay/Lesbian	Cisgender	Black	12 years and over
765	Woman	Heterosexual	Cisgender	Brown	12 years and over
766	Man	MSM/Gay/Lesbian	Cisgender	Brown	12 years and over
767	Woman	Heterosexual	Cisgender	White	12 years and over
768	Woman	Heterosexual	Cisgender	Brown	8-11 years
769	Man	Heterosexual	Cisgender	Brown	8-11 years
770	Man	MSM/Gay/Lesbian	Cisgender	Brown	12 years and over
771	Man	MSM/Gay/Lesbian	Cisgender	White	12 years and over
772	Man	MSM/Gay/Lesbian	Cisgender	Brown	12 years and over
773	Man	MSM/Gay/Lesbian	Cisgender	Brown	12 years and over
774	Man	Bisexual	Cisgender	White	12 years and over
775	Man	Bisexual	Cisgender	White	12 years and over
776	Man	MSM/Gay/Lesbian	Cisgender	White	12 years and over
777	Man	MSM/Gay/Lesbian	Cisgender	White	12 years and over
778	Man	MSM/Gay/Lesbian	Cisgender	White	12 years and over
780	Man	MSM/Gay/Lesbian	Cisgender	White	12 years and over
781	Man	Bisexual	Cisgender	White	12 years and over
782	Man	MSM/Gay/Lesbian	Cisgender	Brown	12 years and over
783	Man	MSM/Gay/Lesbian	Cisgender	White	8-11 years
784	Man	MSM/Gay/Lesbian	Cisgender	White	12 years and over
785	Man	MSM/Gay/Lesbian	Cisgender	White	12 years and over
786	Man	MSM/Gay/Lesbian	Cisgender	White	8-11 years
787	Man	MSM/Gay/Lesbian	Cisgender	Indigenous	12 years and over
788	Man	MSM/Gay/Lesbian	Cisgender	White	12 years and over
789	Man	MSM/Gay/Lesbian	Cisgender	White	12 years and over
790	Man	MSM/Gay/Lesbian	Cisgender	Brown	12 years and over
791	Man	MSM/Gay/Lesbian	Cisgender	Brown	12 years and over
792	Man	MSM/Gay/Lesbian	Cisgender	White	12 years and over
793	Man	MSM/Gay/Lesbian	Cisgender	Brown	12 years and over
794	Man	MSM/Gay/Lesbian	Cisgender	White	12 years and over
795	Man	MSM/Gay/Lesbian	Cisgender	White	12 years and over
796	Man	Bisexual	Cisgender	Black	8-11 years
797	Man	Heterosexual	Cisgender	White	8-11 years
798	Man	MSM/Gay/Lesbian	Cisgender	White	8-11 years
799	Man	MSM/Gay/Lesbian	Cisgender	White	12 years and over
800	Man	Bisexual	Cisgender	White	8-11 years
801	Man	MSM/Gay/Lesbian	Cisgender	Brown	12 years and over
802	Man	MSM/Gay/Lesbian	Cisgender	White	12 years and over
803	Man	MSM/Gay/Lesbian	Cisgender	White	8-11 years
804	Man	MSM/Gay/Lesbian	Cisgender	Black	12 years and over
805	Man	MSM/Gay/Lesbian	Cisgender	Brown	12 years and over
806	Man	Heterosexual	Cisgender	Brown	8-11 years
807	Man	MSM/Gay/Lesbian	Cisgender	White	12 years and over
808	Man	MSM/Gay/Lesbian	Cisgender	Brown	8-11 years
809	Man	MSM/Gay/Lesbian	Cisgender	White	12 years and over
810	Woman	Heterosexual	Cisgender	White	12 years and over
811	Man	Bisexual	Cisgender	Brown	12 years and over
812	Man	MSM/Gay/Lesbian	Cisgender	White	12 years and over
813	Man	Heterosexual	Cisgender	Brown	4-7 years
814	Man	MSM/Gay/Lesbian	Cisgender	White	12 years and over
815	Man	MSM/Gay/Lesbian	Cisgender	Brown	12 years and over
816	Man	MSM/Gay/Lesbian	Cisgender	White	12 years and over
817	Man	MSM/Gay/Lesbian	Cisgender	Brown	12 years and over
818	Man	MSM/Gay/Lesbian	Cisgender	White	12 years and over
819	Man	MSM/Gay/Lesbian	Cisgender	Brown	4-7 years
820	Man	MSM/Gay/Lesbian	Cisgender	White	12 years and over
821	Man	MSM/Gay/Lesbian	Cisgender	White	8-11 years
822	Man	MSM/Gay/Lesbian	Cisgender	Black	12 years and over
823	Woman	Heterosexual	Cisgender	White	8-11 years
824	Woman	Bisexual	Cisgender	Brown	8-11 years
825	Woman	Heterosexual	Cisgender	Brown	12 years and over
826	Man	Heterosexual	Cisgender	White	4-7 years
827	Man	MSM/Gay/Lesbian	Cisgender	White	12 years and over
828	Man	Bisexual	Cisgender	Black	12 years and over
829	Man	MSM/Gay/Lesbian	Cisgender	White	12 years and over
830	Man	MSM/Gay/Lesbian	Cisgender	White	12 years and over
831	Woman	Heterosexual	Cisgender	Black	8-11 years
832	Man	MSM/Gay/Lesbian	Cisgender	White	12 years and over
833	Man	MSM/Gay/Lesbian	Cisgender	White	12 years and over
834	Woman	Heterosexual	Cisgender	White	12 years and over
835	Man	MSM/Gay/Lesbian	Cisgender	White	12 years and over
836	Man	MSM/Gay/Lesbian	Cisgender	White	12 years and over
837	Man	Heterosexual	Cisgender	White	4-7 years
838	Woman	Heterosexual	Cisgender	White	8-11 years
839	Man	MSM/Gay/Lesbian	Cisgender	White	12 years and over
840	Woman	Heterosexual	Cisgender	Black	8-11 years
841	Man	MSM/Gay/Lesbian	Cisgender	Black	12 years and over
842	Man	MSM/Gay/Lesbian	Cisgender	White	12 years and over
843	Man	MSM/Gay/Lesbian	Cisgender	White	12 years and over
844	Man	MSM/Gay/Lesbian	Cisgender	Indigenous	12 years and over
845	Man	MSM/Gay/Lesbian	Cisgender	White	12 years and over
846	Woman	Heterosexual	Cisgender	Yellow	12 years and over
847	Man	Bisexual	Cisgender	White	12 years and over
848	Man	Heterosexual	Cisgender	Brown	12 years and over
849	Woman	Bisexual	Cisgender	White	4-7 years
850	Woman	Heterosexual	Cisgender	White	12 years and over
851	Man	MSM/Gay/Lesbian	Cisgender	White	8-11 years
852	Man	MSM/Gay/Lesbian	Cisgender	White	12 years and over
853	Man	MSM/Gay/Lesbian	Cisgender	White	12 years and over
854	Man	MSM/Gay/Lesbian	Cisgender	Brown	12 years and over
855	Man	MSM/Gay/Lesbian	Cisgender	Brown	12 years and over
856	Man	MSM/Gay/Lesbian	Cisgender	White	12 years and over
857	Man	MSM/Gay/Lesbian	Cisgender	White	12 years and over
858	Man	MSM/Gay/Lesbian	Cisgender	White	8-11 years
859	Man	MSM/Gay/Lesbian	Cisgender	White	12 years and over
860	Man	MSM/Gay/Lesbian	Cisgender	White	12 years and over
861	Man	MSM/Gay/Lesbian	Cisgender	Brown	12 years and over
862	Man	MSM/Gay/Lesbian	Cisgender	White	12 years and over
863	Man	MSM/Gay/Lesbian	Cisgender	White	12 years and over
864	Man	MSM/Gay/Lesbian	Cisgender	White	12 years and over
865	Man	MSM/Gay/Lesbian	Cisgender	Brown	12 years and over
866	Man	MSM/Gay/Lesbian	Cisgender	White	12 years and over
867	Man	MSM/Gay/Lesbian	Cisgender	White	12 years and over
868	Man	MSM/Gay/Lesbian	Cisgender	Black	12 years and over
869	Man	MSM/Gay/Lesbian	Cisgender	White	12 years and over
870	Man	MSM/Gay/Lesbian	Cisgender	White	12 years and over
871	Man	MSM/Gay/Lesbian	Cisgender	White	12 years and over
872	Man	MSM/Gay/Lesbian	Cisgender	White	12 years and over
873	Woman	Heterosexual	Cisgender	Brown	8-11 years
874	Man	MSM/Gay/Lesbian	Cisgender	White	8-11 years
875	Man	Bisexual	Cisgender	White	12 years and over
876	Woman	Heterosexual	Cisgender	Brown	8-11 years
877	Woman	Bisexual	Cisgender	White	8-11 years
878	Woman	Heterosexual	Cisgender	Brown	8-11 years
879	Man	MSM/Gay/Lesbian	Cisgender	White	4-7 years
880	Man	MSM/Gay/Lesbian	Cisgender	Black	8-11 years
881	Man	Bisexual	Cisgender	White	12 years and over
882	Man	MSM/Gay/Lesbian	Cisgender	Brown	12 years and over
883	Man	Bisexual	Cisgender	Brown	12 years and over
884	Man	MSM/Gay/Lesbian	Cisgender	Indigenous	12 years and over
885	Man	MSM/Gay/Lesbian	Cisgender	White	12 years and over
886	Man	MSM/Gay/Lesbian	Cisgender	White	12 years and over
887	Man	MSM/Gay/Lesbian	Cisgender	Yellow	12 years and over
888	Man	MSM/Gay/Lesbian	Cisgender	Brown	8-11 years
889	Man	MSM/Gay/Lesbian	Transgender	Parda	De 8 a 11 anos
890	Man	MSM/Gay/Lesbian	Cisgender	White	12 years and over
891	Man	Bisexual	Cisgender	White	12 years and over
892	Man	MSM/Gay/Lesbian	Cisgender	White	12 years and over
893	Man	MSM/Gay/Lesbian	Cisgender	Brown	12 years and over
894	Man	MSM/Gay/Lesbian	Cisgender	White	12 years and over
895	Woman	Heterosexual	Cisgender	White	12 years and over
896	Woman	Heterosexual	Cisgender	White	8-11 years
897	Man	MSM/Gay/Lesbian	Cisgender	White	12 years and over
898	Man	MSM/Gay/Lesbian	Cisgender	Brown	12 years and over
899	Man	MSM/Gay/Lesbian	Cisgender	White	12 years and over
900	Man	Heterosexual	Travestis	Branca	De 1 a 3 anos
901	Man	MSM/Gay/Lesbian	Cisgender	White	12 years and over
902	Man	MSM/Gay/Lesbian	Cisgender	White	12 years and over
903	Man	MSM/Gay/Lesbian	Cisgender	Brown	12 years and over
904	Man	MSM/Gay/Lesbian	Cisgender	Brown	12 years and over
905	Man	MSM/Gay/Lesbian	Cisgender	White	12 years and over
906	Man	MSM/Gay/Lesbian	Cisgender	White	12 years and over
907	Man	MSM/Gay/Lesbian	Cisgender	White	12 years and over
908	Man	MSM/Gay/Lesbian	Cisgender	White	12 years and over
909	Woman	Heterosexual	Cisgender	Brown	12 years and over
910	Man	MSM/Gay/Lesbian	Cisgender	Black	12 years and over
911	Man	MSM/Gay/Lesbian	Cisgender	Brown	12 years and over
912	Man	MSM/Gay/Lesbian	Cisgender	Brown	12 years and over
913	Man	MSM/Gay/Lesbian	Cisgender	Brown	12 years and over
914	Man	MSM/Gay/Lesbian	Cisgender	Brown	12 years and over
915	Man	MSM/Gay/Lesbian	Cisgender	Brown	12 years and over
916	Woman	Heterosexual	Cisgender	Brown	12 years and over
917	Man	MSM/Gay/Lesbian	Cisgender	White	8-11 years
918	Man	MSM/Gay/Lesbian	Cisgender	White	12 years and over
919	Woman	Heterosexual	Cisgender	Black	8-11 years
920	Man	Heterosexual	Cisgender	Black	8-11 years
921	Man	MSM/Gay/Lesbian	Cisgender	White	12 years and over
922	Woman	Heterosexual	Cisgender	Black	12 years and over
923	Man	MSM/Gay/Lesbian	Cisgender	White	8-11 years
924	Man	MSM/Gay/Lesbian	Cisgender	White	8-11 years
925	Man	Heterosexual	Cisgender	White	4-7 years
926	Man	MSM/Gay/Lesbian	Cisgender	Brown	8-11 years
927	Man	MSM/Gay/Lesbian	Cisgender	Black	12 years and over
928	Man	MSM/Gay/Lesbian	Cisgender	Brown	12 years and over
929	Woman	Heterosexual	Cisgender	Black	8-11 years
930	Man	MSM/Gay/Lesbian	Cisgender	Brown	8-11 years
931	Man	MSM/Gay/Lesbian	Cisgender	Black	12 years and over
932	Man	MSM/Gay/Lesbian	Cisgender	White	12 years and over
933	Man	MSM/Gay/Lesbian	Cisgender	Black	12 years and over
934	Man	MSM/Gay/Lesbian	Cisgender	White	12 years and over
935	Man	MSM/Gay/Lesbian	Cisgender	White	12 years and over
936	Man	MSM/Gay/Lesbian	Cisgender	White	12 years and over
937	Man	MSM/Gay/Lesbian	Cisgender	White	12 years and over
938	Man	MSM/Gay/Lesbian	Cisgender	White	12 years and over
939	Man	MSM/Gay/Lesbian	Cisgender	White	12 years and over
940	Man	MSM/Gay/Lesbian	Cisgender	White	12 years and over
941	Woman	Heterosexual	Cisgender	White	12 years and over
942	Man	MSM/Gay/Lesbian	Cisgender	Brown	12 years and over
943	Man	MSM/Gay/Lesbian	Cisgender	White	12 years and over
944	Man	MSM/Gay/Lesbian	Cisgender	Brown	12 years and over
945	Man	MSM/Gay/Lesbian	Cisgender	White	12 years and over
946	Man	MSM/Gay/Lesbian	Cisgender	White	12 years and over
947	Man	MSM/Gay/Lesbian	Cisgender	Black	8-11 years
948	Man	MSM/Gay/Lesbian	Cisgender	White	12 years and over
949	Man	MSM/Gay/Lesbian	Cisgender	White	12 years and over
950	Man	MSM/Gay/Lesbian	Cisgender	White	8-11 years
951	Man	MSM/Gay/Lesbian	Cisgender	White	12 years and over
952	Man	MSM/Gay/Lesbian	Cisgender	White	12 years and over
953	Man	MSM/Gay/Lesbian	Cisgender	White	12 years and over
954	Man	MSM/Gay/Lesbian	Cisgender	White	12 years and over
955	Man	Bisexual	Cisgender	Brown	12 years and over
956	Woman	Heterosexual	Cisgender	White	4-7 years
957	Man	Bisexual	Cisgender	White	12 years and over
958	Man	MSM/Gay/Lesbian	Cisgender	White	12 years and over
959	Man	Heterosexual	Cisgender	Brown	8-11 years
960	Man	MSM/Gay/Lesbian	Cisgender	White	12 years and over
961	Man	MSM/Gay/Lesbian	Cisgender	White	12 years and over
962	Man	Heterosexual	Cisgender	Brown	12 years and over
963	Man	MSM/Gay/Lesbian	Cisgender	Brown	12 years and over
964	Man	MSM/Gay/Lesbian	Cisgender	White	12 years and over
965	Man	MSM/Gay/Lesbian	Cisgender	White	12 years and over
966	Man	Heterosexual	Cisgender	White	8-11 years
967	Man	Heterosexual	Cisgender	White	12 years and over
968	Man	Heterosexual	Cisgender	Brown	12 years and over
969	Man	MSM/Gay/Lesbian	Cisgender	Brown	12 years and over
970	Man	MSM/Gay/Lesbian	Cisgender	Brown	12 years and over
971	Woman	Heterosexual	Cisgender	Brown	8-11 years
972	Man	MSM/Gay/Lesbian	Cisgender	White	12 years and over
973	Woman	Heterosexual	Cisgender	White	8-11 years
974	Man	MSM/Gay/Lesbian	Cisgender	Brown	8-11 years
975	Man	MSM/Gay/Lesbian	Cisgender	Black	12 years and over
976	Man	MSM/Gay/Lesbian	Cisgender	White	12 years and over
977	Man	MSM/Gay/Lesbian	Cisgender	White	12 years and over
978	Man	MSM/Gay/Lesbian	Cisgender	White	12 years and over
979	Man	MSM/Gay/Lesbian	Cisgender	White	8-11 years
980	Man	MSM/Gay/Lesbian	Cisgender	White	12 years and over
981	Man	MSM/Gay/Lesbian	Cisgender	Brown	12 years and over
982	Man	MSM/Gay/Lesbian	Cisgender	White	12 years and over
983	Man	MSM/Gay/Lesbian	Cisgender	Brown	8-11 years
984	Woman	Heterosexual	Cisgender	White	8-11 years
985	Man	MSM/Gay/Lesbian	Cisgender	Brown	12 years and over
986	Man	MSM/Gay/Lesbian	Cisgender	White	12 years and over
987	Man	MSM/Gay/Lesbian	Cisgender	White	12 years and over
988	Man	MSM/Gay/Lesbian	Cisgender	Brown	12 years and over
989	Man	MSM/Gay/Lesbian	Cisgender	White	12 years and over
990	Man	MSM/Gay/Lesbian	Cisgender	White	12 years and over
991	Man	MSM/Gay/Lesbian	Cisgender	Brown	12 years and over
992	Man	MSM/Gay/Lesbian	Cisgender	Black	12 years and over
993	Man	MSM/Gay/Lesbian	Cisgender	White	12 years and over
994	Man	MSM/Gay/Lesbian	Cisgender	White	12 years and over
995	Man	MSM/Gay/Lesbian	Cisgender	Brown	12 years and over
996	Man	MSM/Gay/Lesbian	Cisgender	White	12 years and over
997	Man	MSM/Gay/Lesbian	Cisgender	White	12 years and over
998	Man	Heterosexual	Cisgender	White	12 years and over
999	Man	MSM/Gay/Lesbian	Cisgender	White	8-11 years
1000	Man	MSM/Gay/Lesbian	Cisgender	Black	12 years and over
1001	Man	MSM/Gay/Lesbian	Cisgender	Black	12 years and over
1002	Man	MSM/Gay/Lesbian	Cisgender	Black	12 years and over
1003	Man	MSM/Gay/Lesbian	Cisgender	White	12 years and over
1004	Man	MSM/Gay/Lesbian	Cisgender	White	12 years and over
1005	Man	MSM/Gay/Lesbian	Cisgender	Black	12 years and over
1006	Man	MSM/Gay/Lesbian	Cisgender	White	12 years and over
1007	Man	Heterosexual	Transgender	Branca	De 8 a 11 anos
1008	Man	MSM/Gay/Lesbian	Cisgender	White	12 years and over
1009	Man	MSM/Gay/Lesbian	Cisgender	White	12 years and over
1010	Man	Bisexual	Cisgender	White	12 years and over
1011	Man	MSM/Gay/Lesbian	Cisgender	White	12 years and over
1012	Man	Heterosexual	Travestis	Parda	De 8 a 11 anos
1013	Man	Bisexual	Cisgender	Brown	12 years and over
1014	Man	MSM/Gay/Lesbian	Cisgender	Black	12 years and over
1015	Man	MSM/Gay/Lesbian	Cisgender	Brown	8-11 years
1016	Man	MSM/Gay/Lesbian	Cisgender	White	12 years and over
1017	Man	MSM/Gay/Lesbian	Cisgender	White	12 years and over
1018	Man	MSM/Gay/Lesbian	Cisgender	Brown	12 years and over
1019	Man	MSM/Gay/Lesbian	Cisgender	Brown	12 years and over
1020	Man	MSM/Gay/Lesbian	Cisgender	Black	12 years and over
1021	Man	MSM/Gay/Lesbian	Cisgender	White	12 years and over
1022	Man	MSM/Gay/Lesbian	Cisgender	White	12 years and over
1023	Man	MSM/Gay/Lesbian	Cisgender	White	12 years and over
1024	Man	MSM/Gay/Lesbian	Cisgender	White	12 years and over
1025	Man	MSM/Gay/Lesbian	Cisgender	White	12 years and over
1026	Man	MSM/Gay/Lesbian	Cisgender	White	12 years and over
1027	Man	Bisexual	Cisgender	White	12 years and over
1028	Woman	Heterosexual	Cisgender	White	8-11 years
1029	Man	MSM/Gay/Lesbian	Cisgender	White	12 years and over
1030	Man	MSM/Gay/Lesbian	Cisgender	White	12 years and over
1031	Man	MSM/Gay/Lesbian	Cisgender	Black	12 years and over
1032	Man	MSM/Gay/Lesbian	Cisgender	White	12 years and over
1033	Man	MSM/Gay/Lesbian	Transgender	Parda	De 8 a 11 anos
1034	Man	MSM/Gay/Lesbian	Cisgender	White	12 years and over
1035	Man	MSM/Gay/Lesbian	Cisgender	White	12 years and over
1036	Man	MSM/Gay/Lesbian	Cisgender	Brown	12 years and over
1037	Man	MSM/Gay/Lesbian	Cisgender	Brown	12 years and over
1038	Man	MSM/Gay/Lesbian	Cisgender	Black	12 years and over
1039	Man	MSM/Gay/Lesbian	Cisgender	Yellow	12 years and over
1040	Man	MSM/Gay/Lesbian	Cisgender	White	12 years and over
1041	Woman	Bisexual	Cisgender	Indigenous	8-11 years
1042	Man	MSM/Gay/Lesbian	Cisgender	White	12 years and over
1043	Man	MSM/Gay/Lesbian	Cisgender	Brown	12 years and over
1044	Man	Bisexual	Cisgender	Brown	12 years and over
1045	Man	MSM/Gay/Lesbian	Cisgender	White	12 years and over
1046	Man	MSM/Gay/Lesbian	Cisgender	White	12 years and over
1047	Man	MSM/Gay/Lesbian	Cisgender	White	12 years and over
1048	Man	MSM/Gay/Lesbian	Cisgender	Brown	12 years and over
1049	Man	MSM/Gay/Lesbian	Cisgender	White	12 years and over
1050	Man	MSM/Gay/Lesbian	Cisgender	Black	12 years and over
1051	Man	MSM/Gay/Lesbian	Cisgender	Brown	4-7 years
1052	Woman	Heterosexual	Cisgender	White	8-11 years
1053	Man	MSM/Gay/Lesbian	Cisgender	Brown	12 years and over
1054	Man	MSM/Gay/Lesbian	Cisgender	White	12 years and over
1055	Man	MSM/Gay/Lesbian	Cisgender	Black	12 years and over
1056	Man	MSM/Gay/Lesbian	Cisgender	White	8-11 years
1057	Woman	Heterosexual	Cisgender	Brown	8-11 years
1058	Man	MSM/Gay/Lesbian	Cisgender	Black	12 years and over
1059	Man	MSM/Gay/Lesbian	Cisgender	White	12 years and over
1060	Man	MSM/Gay/Lesbian	Cisgender	Black	12 years and over
1061	Man	MSM/Gay/Lesbian	Cisgender	White	12 years and over
1062	Man	MSM/Gay/Lesbian	Cisgender	White	12 years and over
1063	Man	MSM/Gay/Lesbian	Cisgender	Brown	8-11 years
1064	Man	MSM/Gay/Lesbian	Cisgender	White	12 years and over
1065	Man	MSM/Gay/Lesbian	Cisgender	White	12 years and over
1066	Woman	Heterosexual	Cisgender	White	12 years and over
1067	Woman	Heterosexual	Cisgender	Brown	8-11 years
1068	Man	MSM/Gay/Lesbian	Cisgender	White	12 years and over
1069	Man	MSM/Gay/Lesbian	Cisgender	Brown	12 years and over
1070	Man	MSM/Gay/Lesbian	Cisgender	White	12 years and over
1071	Man	MSM/Gay/Lesbian	Cisgender	Yellow	12 years and over
1072	Man	MSM/Gay/Lesbian	Cisgender	White	12 years and over
1073	Man	MSM/Gay/Lesbian	Cisgender	White	12 years and over
1074	Man	MSM/Gay/Lesbian	Cisgender	White	12 years and over
1075	Woman	Heterosexual	Cisgender	Black	1-3 years
1076	Man	MSM/Gay/Lesbian	Cisgender	Black	12 years and over
1077	Man	Bisexual	Cisgender	Brown	12 years and over
1078	Man	MSM/Gay/Lesbian	Cisgender	Brown	12 years and over
1079	Man	MSM/Gay/Lesbian	Cisgender	White	12 years and over
1080	Man	MSM/Gay/Lesbian	Cisgender	Indigenous	12 years and over
1081	Man	MSM/Gay/Lesbian	Cisgender	Brown	8-11 years
1082	Man	Heterosexual	Transgender	Branca	De 8 a 11 anos
1083	Woman	Heterosexual	Cisgender	Brown	8-11 years
1084	Man	MSM/Gay/Lesbian	Cisgender	Brown	12 years and over
1085	Woman	Heterosexual	Cisgender	White	12 years and over
1086	Man	MSM/Gay/Lesbian	Cisgender	Brown	12 years and over
1087	Man	MSM/Gay/Lesbian	Cisgender	Brown	12 years and over
1088	Man	MSM/Gay/Lesbian	Cisgender	Brown	12 years and over
1089	Man	MSM/Gay/Lesbian	Cisgender	White	12 years and over
1090	Man	MSM/Gay/Lesbian	Cisgender	White	12 years and over
1091	Man	MSM/Gay/Lesbian	Cisgender	Brown	12 years and over
1092	Man	MSM/Gay/Lesbian	Cisgender	White	12 years and over
1093	Man	MSM/Gay/Lesbian	Cisgender	White	12 years and over
1094	Man	MSM/Gay/Lesbian	Cisgender	White	12 years and over
1095	Woman	Heterosexual	Cisgender	Brown	8-11 years
1096	Man	MSM/Gay/Lesbian	Cisgender	White	12 years and over
1097	Man	MSM/Gay/Lesbian	Cisgender	Brown	12 years and over
1098	Man	Bisexual	Cisgender	White	12 years and over
1099	Man	MSM/Gay/Lesbian	Cisgender	White	12 years and over
1100	Man	MSM/Gay/Lesbian	Cisgender	Brown	12 years and over
1101	Man	MSM/Gay/Lesbian	Cisgender	White	12 years and over
1102	Man	MSM/Gay/Lesbian	Cisgender	White	12 years and over
1103	Man	MSM/Gay/Lesbian	Cisgender	Brown	12 years and over
1104	Man	Bisexual	Cisgender	White	12 years and over
1105	Man	MSM/Gay/Lesbian	Cisgender	White	12 years and over
1106	Man	MSM/Gay/Lesbian	Cisgender	Brown	12 years and over
1107	Woman	Heterosexual	Cisgender	White	8-11 years
1108	Man	MSM/Gay/Lesbian	Cisgender	Brown	12 years and over
1109	Man	MSM/Gay/Lesbian	Cisgender	White	12 years and over
1110	Woman	Heterosexual	Cisgender	Brown	8-11 years
1111	Man	MSM/Gay/Lesbian	Cisgender	Brown	12 years and over
1112	Man	MSM/Gay/Lesbian	Cisgender	Brown	12 years and over
1113	Man	MSM/Gay/Lesbian	Cisgender	Brown	12 years and over
1114	Man	MSM/Gay/Lesbian	Cisgender	White	12 years and over
1115	Man	Bisexual	Cisgender	Brown	12 years and over
1116	Man	MSM/Gay/Lesbian	Cisgender	Brown	12 years and over
1117	Man	Heterosexual	Cisgender	White	8-11 years
1118	Man	MSM/Gay/Lesbian	Cisgender	White	12 years and over
1119	Man	MSM/Gay/Lesbian	Cisgender	Brown	12 years and over
1120	Man	Bisexual	Cisgender	White	12 years and over
1121	Man	MSM/Gay/Lesbian	Cisgender	White	8-11 years
1122	Man	Bisexual	Cisgender	White	12 years and over
1123	Man	MSM/Gay/Lesbian	Cisgender	White	12 years and over
1124	Man	MSM/Gay/Lesbian	Cisgender	White	12 years and over
1125	Man	MSM/Gay/Lesbian	Cisgender	Brown	12 years and over
1126	Man	MSM/Gay/Lesbian	Cisgender	Brown	12 years and over
1127	Man	MSM/Gay/Lesbian	Cisgender	White	12 years and over
1128	Man	MSM/Gay/Lesbian	Cisgender	White	12 years and over
1129	Man	Bisexual	Cisgender	White	12 years and over
1130	Man	Bisexual	Cisgender	White	12 years and over
1131	Man	Bisexual	Cisgender	White	12 years and over
1132	Man	Bisexual	Cisgender	White	12 years and over
1133	Man	MSM/Gay/Lesbian	Cisgender	White	12 years and over
1134	Man	MSM/Gay/Lesbian	Cisgender	White	12 years and over
1135	Man	Bisexual	Cisgender	White	12 years and over
1136	Man	Bisexual	Cisgender	Black	12 years and over
1137	Man	MSM/Gay/Lesbian	Cisgender	Brown	12 years and over
1138	Man	MSM/Gay/Lesbian	Cisgender	White	12 years and over
1139	Man	MSM/Gay/Lesbian	Cisgender	Brown	12 years and over
1140	Man	MSM/Gay/Lesbian	Cisgender	White	12 years and over
1141	Man	MSM/Gay/Lesbian	Cisgender	White	12 years and over
1142	Man	Bisexual	Cisgender	Brown	12 years and over
1143	Man	MSM/Gay/Lesbian	Cisgender	White	12 years and over
1144	Woman	Heterosexual	Cisgender	Brown	12 years and over
1145	Man	MSM/Gay/Lesbian	Cisgender	White	12 years and over
1146	Man	MSM/Gay/Lesbian	Cisgender	White	12 years and over
1147	Woman	Heterosexual	Cisgender	Black	8-11 years
1148	Man	MSM/Gay/Lesbian	Cisgender	White	12 years and over
1149	Man	MSM/Gay/Lesbian	Cisgender	White	12 years and over
1150	Man	MSM/Gay/Lesbian	Cisgender	White	12 years and over
1151	Man	Heterosexual	Transgender	Branca	De 8 a 11 anos
1152	Man	Heterosexual	Cisgender	Brown	4-7 years
1153	Man	MSM/Gay/Lesbian	Cisgender	Yellow	12 years and over
1154	Man	Heterosexual	Cisgender	White	8-11 years
1155	Man	MSM/Gay/Lesbian	Cisgender	White	12 years and over
1156	Man	MSM/Gay/Lesbian	Cisgender	White	12 years and over
1157	Man	MSM/Gay/Lesbian	Cisgender	Black	12 years and over
1158	Man	MSM/Gay/Lesbian	Cisgender	Brown	12 years and over
1159	Woman	Heterosexual	Cisgender	White	12 years and over
1160	Man	MSM/Gay/Lesbian	Cisgender	White	12 years and over
1161	Man	MSM/Gay/Lesbian	Cisgender	White	12 years and over
1162	Man	MSM/Gay/Lesbian	Cisgender	White	12 years and over
1163	Man	MSM/Gay/Lesbian	Cisgender	White	8-11 years
1164	Man	MSM/Gay/Lesbian	Cisgender	White	12 years and over
1165	Man	MSM/Gay/Lesbian	Cisgender	White	12 years and over
1166	Man	MSM/Gay/Lesbian	Cisgender	White	8-11 years
1167	Man	MSM/Gay/Lesbian	Cisgender	White	12 years and over
1168	Man	MSM/Gay/Lesbian	Cisgender	White	12 years and over
1169	Man	MSM/Gay/Lesbian	Cisgender	White	12 years and over
1170	Man	Bisexual	Cisgender	White	8-11 years
1171	Man	MSM/Gay/Lesbian	Cisgender	White	12 years and over
1172	Man	MSM/Gay/Lesbian	Cisgender	White	12 years and over
1173	Man	MSM/Gay/Lesbian	Cisgender	White	12 years and over
1174	Man	MSM/Gay/Lesbian	Cisgender	White	12 years and over
1175	Man	MSM/Gay/Lesbian	Cisgender	Brown	12 years and over
1176	Man	MSM/Gay/Lesbian	Cisgender	White	12 years and over
1177	Man	Bisexual	Cisgender	Brown	12 years and over
1178	Man	MSM/Gay/Lesbian	Cisgender	White	12 years and over
1179	Man	MSM/Gay/Lesbian	Cisgender	White	12 years and over
1180	Man	MSM/Gay/Lesbian	Cisgender	White	8-11 years
1181	Man	MSM/Gay/Lesbian	Cisgender	Brown	8-11 years
1182	Man	MSM/Gay/Lesbian	Cisgender	White	12 years and over
1183	Man	MSM/Gay/Lesbian	Cisgender	White	None/No formal education
1184	Man	MSM/Gay/Lesbian	Cisgender	Brown	12 years and over
1185	Man	MSM/Gay/Lesbian	Cisgender	White	12 years and over
1186	Man	MSM/Gay/Lesbian	Cisgender	White	12 years and over
1187	Man	MSM/Gay/Lesbian	Cisgender	White	12 years and over
1188	Man	MSM/Gay/Lesbian	Cisgender	White	12 years and over
1189	Man	MSM/Gay/Lesbian	Cisgender	White	12 years and over
1190	Man	MSM/Gay/Lesbian	Cisgender	Black	12 years and over
1191	Man	MSM/Gay/Lesbian	Cisgender	White	8-11 years
1192	Man	MSM/Gay/Lesbian	Cisgender	Brown	12 years and over
1193	Man	MSM/Gay/Lesbian	Cisgender	White	12 years and over
1194	Man	MSM/Gay/Lesbian	Cisgender	White	8-11 years
1195	Man	MSM/Gay/Lesbian	Cisgender	Black	12 years and over
1196	Man	MSM/Gay/Lesbian	Cisgender	Black	12 years and over
1197	Man	MSM/Gay/Lesbian	Cisgender	White	12 years and over
1198	Man	MSM/Gay/Lesbian	Cisgender	White	12 years and over
1199	Man	MSM/Gay/Lesbian	Cisgender	White	12 years and over
1200	Man	Heterosexual	Cisgender	White	8-11 years
1201	Man	MSM/Gay/Lesbian	Cisgender	Black	12 years and over
1202	Man	MSM/Gay/Lesbian	Cisgender	White	12 years and over
1203	Man	MSM/Gay/Lesbian	Cisgender	White	12 years and over
1204	Man	Heterosexual	Travestis	Parda	De 12 e mais anos
1205	Man	MSM/Gay/Lesbian	Cisgender	Black	8-11 years
1206	Man	MSM/Gay/Lesbian	Cisgender	White	12 years and over
1207	Man	MSM/Gay/Lesbian	Cisgender	White	12 years and over
1208	Man	MSM/Gay/Lesbian	Cisgender	White	12 years and over
1209	Man	Bisexual	Cisgender	Brown	8-11 years
1210	Woman	Heterosexual	Cisgender	Brown	12 years and over
1211	Man	MSM/Gay/Lesbian	Transgender	Branca	De 8 a 11 anos
1212	Man	MSM/Gay/Lesbian	Cisgender	Black	8-11 years
1213	Man	MSM/Gay/Lesbian	Cisgender	Brown	8-11 years
1214	Man	Heterosexual	Transgender	Preta	De 8 a 11 anos
1215	Man	MSM/Gay/Lesbian	Cisgender	White	12 years and over
1216	Man	MSM/Gay/Lesbian	Cisgender	Black	12 years and over
1217	Man	MSM/Gay/Lesbian	Cisgender	Brown	8-11 years
1218	Man	MSM/Gay/Lesbian	Cisgender	Black	12 years and over
1219	Man	Bisexual	Cisgender	Brown	12 years and over
1220	Man	MSM/Gay/Lesbian	Cisgender	White	12 years and over
1221	Man	MSM/Gay/Lesbian	Cisgender	White	12 years and over
1222	Man	MSM/Gay/Lesbian	Cisgender	White	12 years and over
1223	Man	MSM/Gay/Lesbian	Cisgender	White	8-11 years
1224	Man	MSM/Gay/Lesbian	Cisgender	White	8-11 years
1225	Man	MSM/Gay/Lesbian	Cisgender	White	12 years and over
1226	Man	MSM/Gay/Lesbian	Cisgender	Black	12 years and over
1227	Man	MSM/Gay/Lesbian	Cisgender	White	12 years and over
1228	Man	MSM/Gay/Lesbian	Cisgender	Brown	12 years and over
1229	Man	MSM/Gay/Lesbian	Cisgender	Brown	12 years and over
1230	Man	MSM/Gay/Lesbian	Cisgender	White	12 years and over
1231	Man	MSM/Gay/Lesbian	Cisgender	Brown	12 years and over
1232	Man	MSM/Gay/Lesbian	Cisgender	Brown	12 years and over
1233	Man	MSM/Gay/Lesbian	Cisgender	White	12 years and over
1234	Woman	Heterosexual	Cisgender	Brown	12 years and over
1235	Man	Heterosexual	Cisgender	Brown	8-11 years
1236	Man	Heterosexual	Cisgender	White	8-11 years
1237	Man	MSM/Gay/Lesbian	Cisgender	White	12 years and over
1238	Man	MSM/Gay/Lesbian	Cisgender	White	12 years and over
1239	Man	Heterosexual	Cisgender	White	12 years and over
1240	Man	Heterosexual	Cisgender	Brown	8-11 years
1241	Man	MSM/Gay/Lesbian	Cisgender	White	12 years and over
1242	Man	MSM/Gay/Lesbian	Cisgender	White	8-11 years
1243	Man	MSM/Gay/Lesbian	Cisgender	Brown	12 years and over
1244	Man	MSM/Gay/Lesbian	Cisgender	White	12 years and over
1245	Man	MSM/Gay/Lesbian	Cisgender	Brown	12 years and over
1246	Man	MSM/Gay/Lesbian	Cisgender	Brown	8-11 years
1247	Man	MSM/Gay/Lesbian	Cisgender	White	12 years and over
1248	Man	MSM/Gay/Lesbian	Cisgender	Brown	12 years and over
1249	Man	MSM/Gay/Lesbian	Cisgender	Black	12 years and over
1250	Man	MSM/Gay/Lesbian	Cisgender	Brown	12 years and over
1251	Man	MSM/Gay/Lesbian	Cisgender	White	12 years and over
1252	Man	MSM/Gay/Lesbian	Cisgender	Black	12 years and over
1253	Man	MSM/Gay/Lesbian	Cisgender	White	12 years and over
1254	Man	Bisexual	Cisgender	Black	12 years and over
1255	Man	MSM/Gay/Lesbian	Cisgender	Brown	12 years and over
1256	Man	MSM/Gay/Lesbian	Cisgender	Brown	12 years and over
1257	Man	MSM/Gay/Lesbian	Cisgender	White	12 years and over
1258	Man	MSM/Gay/Lesbian	Cisgender	Black	12 years and over
1259	Man	MSM/Gay/Lesbian	Cisgender	White	12 years and over
1260	Man	MSM/Gay/Lesbian	Cisgender	White	12 years and over
1261	Man	MSM/Gay/Lesbian	Cisgender	Black	12 years and over
1262	Man	MSM/Gay/Lesbian	Cisgender	White	12 years and over
1263	Man	MSM/Gay/Lesbian	Cisgender	White	12 years and over
1264	Man	MSM/Gay/Lesbian	Cisgender	White	12 years and over
1265	Man	MSM/Gay/Lesbian	Cisgender	Brown	12 years and over
1266	Man	MSM/Gay/Lesbian	Cisgender	White	12 years and over
1267	Man	MSM/Gay/Lesbian	Cisgender	White	12 years and over
1268	Man	Bisexual	Cisgender	White	12 years and over
1269	Man	MSM/Gay/Lesbian	Cisgender	White	12 years and over
1270	Man	MSM/Gay/Lesbian	Cisgender	White	12 years and over
1271	Man	MSM/Gay/Lesbian	Cisgender	Brown	12 years and over
1272	Man	MSM/Gay/Lesbian	Cisgender	Black	12 years and over
1273	Man	MSM/Gay/Lesbian	Cisgender	White	12 years and over
1274	Man	MSM/Gay/Lesbian	Cisgender	White	12 years and over
1275	Man	MSM/Gay/Lesbian	Cisgender	Brown	12 years and over
1276	Man	MSM/Gay/Lesbian	Cisgender	White	12 years and over
1277	Man	Bisexual	Cisgender	White	12 years and over
1278	Woman	Heterosexual	Cisgender	Brown	8-11 years
1279	Woman	Heterosexual	Cisgender	White	4-7 years
1280	Woman	Heterosexual	Cisgender	White	4-7 years
1281	Man	MSM/Gay/Lesbian	Cisgender	Brown	12 years and over
1282	Woman	Heterosexual	Cisgender	White	None/No formal education
1283	Man	Bisexual	Cisgender	White	12 years and over
1284	Woman	Heterosexual	Cisgender	White	8-11 years
1285	Man	MSM/Gay/Lesbian	Cisgender	White	12 years and over
1286	Man	MSM/Gay/Lesbian	Cisgender	White	12 years and over
1287	Man	Bisexual	Cisgender	Black	12 years and over
1288	Man	MSM/Gay/Lesbian	Cisgender	White	12 years and over
1289	Man	MSM/Gay/Lesbian	Cisgender	White	12 years and over
1290	Man	MSM/Gay/Lesbian	Cisgender	White	12 years and over
1291	Man	MSM/Gay/Lesbian	Cisgender	White	12 years and over
1292	Man	MSM/Gay/Lesbian	Cisgender	White	12 years and over
1293	Man	MSM/Gay/Lesbian	Cisgender	Black	12 years and over
1294	Man	MSM/Gay/Lesbian	Cisgender	Brown	12 years and over
1295	Woman	Heterosexual	Cisgender	Brown	8-11 years
1296	Man	Bisexual	Cisgender	White	12 years and over
1297	Man	MSM/Gay/Lesbian	Cisgender	White	12 years and over
1298	Man	MSM/Gay/Lesbian	Cisgender	Brown	12 years and over
1299	Man	MSM/Gay/Lesbian	Cisgender	White	12 years and over
1300	Man	MSM/Gay/Lesbian	Cisgender	Black	8-11 years
1301	Man	MSM/Gay/Lesbian	Cisgender	Brown	12 years and over
1302	Man	MSM/Gay/Lesbian	Cisgender	White	12 years and over
1303	Woman	Heterosexual	Cisgender	White	12 years and over
1304	Man	MSM/Gay/Lesbian	Cisgender	White	12 years and over
1305	Man	Heterosexual	Cisgender	White	1-3 years
1306	Man	MSM/Gay/Lesbian	Cisgender	Brown	12 years and over
1307	Man	MSM/Gay/Lesbian	Cisgender	White	12 years and over
1308	Man	MSM/Gay/Lesbian	Cisgender	White	12 years and over
1309	Man	Bisexual	Cisgender	White	12 years and over
1310	Man	MSM/Gay/Lesbian	Cisgender	White	12 years and over
1311	Man	Bisexual	Cisgender	White	12 years and over
1312	Man	MSM/Gay/Lesbian	Cisgender	White	12 years and over
1313	Man	Heterosexual	Cisgender	Brown	12 years and over
1314	Man	MSM/Gay/Lesbian	Cisgender	White	12 years and over
1315	Man	MSM/Gay/Lesbian	Cisgender	Brown	12 years and over
1316	Man	MSM/Gay/Lesbian	Cisgender	White	12 years and over
1317	Man	MSM/Gay/Lesbian	Cisgender	White	12 years and over
1318	Man	Bisexual	Cisgender	White	12 years and over
1319	Man	Bisexual	Cisgender	Brown	12 years and over
1320	Man	MSM/Gay/Lesbian	Cisgender	White	12 years and over
1321	Man	MSM/Gay/Lesbian	Cisgender	White	12 years and over
1322	Man	MSM/Gay/Lesbian	Cisgender	White	12 years and over
1323	Man	MSM/Gay/Lesbian	Cisgender	Brown	12 years and over
1324	Man	MSM/Gay/Lesbian	Cisgender	White	12 years and over
1325	Man	MSM/Gay/Lesbian	Cisgender	White	12 years and over
1326	Man	MSM/Gay/Lesbian	Cisgender	Black	12 years and over
1327	Man	MSM/Gay/Lesbian	Cisgender	White	12 years and over
1328	Man	MSM/Gay/Lesbian	Cisgender	White	12 years and over
1329	Man	MSM/Gay/Lesbian	Cisgender	Brown	12 years and over
1330	Man	MSM/Gay/Lesbian	Cisgender	Brown	12 years and over
1331	Man	MSM/Gay/Lesbian	Cisgender	White	12 years and over
1332	Man	MSM/Gay/Lesbian	Cisgender	White	12 years and over
1333	Man	MSM/Gay/Lesbian	Cisgender	White	12 years and over
1334	Man	MSM/Gay/Lesbian	Cisgender	White	8-11 years
1335	Man	Heterosexual	Transgender	Parda	De 4 a 7 anos
1336	Man	MSM/Gay/Lesbian	Cisgender	Brown	12 years and over
1337	Man	MSM/Gay/Lesbian	Cisgender	White	12 years and over
1338	Man	Bisexual	Cisgender	Brown	12 years and over
1339	Man	MSM/Gay/Lesbian	Cisgender	Brown	12 years and over
1340	Man	MSM/Gay/Lesbian	Cisgender	Brown	12 years and over
1341	Man	Heterosexual	Cisgender	Brown	12 years and over
1342	Man	MSM/Gay/Lesbian	Cisgender	White	12 years and over
1343	Man	MSM/Gay/Lesbian	Cisgender	White	12 years and over
1344	Man	MSM/Gay/Lesbian	Cisgender	Black	12 years and over
1345	Man	Bisexual	Cisgender	White	12 years and over
1346	Man	MSM/Gay/Lesbian	Cisgender	Brown	12 years and over
1347	Man	MSM/Gay/Lesbian	Cisgender	White	8-11 years
1348	Man	MSM/Gay/Lesbian	Cisgender	White	12 years and over
1349	Man	Bisexual	Cisgender	Black	12 years and over
1350	Man	MSM/Gay/Lesbian	Cisgender	White	12 years and over
1351	Man	MSM/Gay/Lesbian	Cisgender	White	12 years and over
1352	Man	MSM/Gay/Lesbian	Cisgender	White	12 years and over
1353	Man	MSM/Gay/Lesbian	Cisgender	White	12 years and over
1354	Man	MSM/Gay/Lesbian	Cisgender	Brown	12 years and over
1355	Man	MSM/Gay/Lesbian	Cisgender	White	12 years and over
1356	Man	MSM/Gay/Lesbian	Cisgender	Brown	12 years and over
1357	Man	MSM/Gay/Lesbian	Cisgender	White	12 years and over
1358	Man	MSM/Gay/Lesbian	Cisgender	White	12 years and over
1359	Man	MSM/Gay/Lesbian	Cisgender	White	12 years and over
1360	Man	MSM/Gay/Lesbian	Cisgender	White	12 years and over
1361	Man	MSM/Gay/Lesbian	Cisgender	White	12 years and over
1362	Man	MSM/Gay/Lesbian	Cisgender	White	12 years and over
1363	Man	MSM/Gay/Lesbian	Cisgender	White	12 years and over
1364	Man	MSM/Gay/Lesbian	Cisgender	White	12 years and over
1365	Man	MSM/Gay/Lesbian	Cisgender	White	12 years and over
1366	Man	MSM/Gay/Lesbian	Cisgender	Brown	12 years and over
1367	Man	MSM/Gay/Lesbian	Cisgender	White	12 years and over
1368	Man	MSM/Gay/Lesbian	Cisgender	White	8-11 years
1369	Man	MSM/Gay/Lesbian	Cisgender	White	12 years and over
1370	Man	MSM/Gay/Lesbian	Cisgender	White	12 years and over
1371	Man	MSM/Gay/Lesbian	Cisgender	White	12 years and over
1372	Man	MSM/Gay/Lesbian	Cisgender	White	12 years and over
1373	Man	MSM/Gay/Lesbian	Cisgender	White	12 years and over
1374	Man	MSM/Gay/Lesbian	Cisgender	White	12 years and over
1375	Man	MSM/Gay/Lesbian	Cisgender	White	12 years and over
1376	Man	MSM/Gay/Lesbian	Cisgender	White	12 years and over
1377	Man	MSM/Gay/Lesbian	Cisgender	Brown	12 years and over
1378	Man	MSM/Gay/Lesbian	Cisgender	White	12 years and over
1379	Man	MSM/Gay/Lesbian	Cisgender	White	12 years and over
1380	Man	MSM/Gay/Lesbian	Cisgender	Brown	12 years and over
1381	Woman	Heterosexual	Cisgender	White	12 years and over
1382	Man	MSM/Gay/Lesbian	Cisgender	White	12 years and over
1383	Man	MSM/Gay/Lesbian	Cisgender	Brown	8-11 years
1384	Man	MSM/Gay/Lesbian	Cisgender	White	12 years and over
1385	Man	MSM/Gay/Lesbian	Cisgender	Black	12 years and over
1386	Man	MSM/Gay/Lesbian	Cisgender	White	12 years and over
1387	Man	MSM/Gay/Lesbian	Cisgender	Brown	12 years and over
1388	Man	Bisexual	Cisgender	Black	12 years and over
1389	Woman	Heterosexual	Cisgender	Brown	8-11 years
1390	Man	MSM/Gay/Lesbian	Cisgender	Brown	12 years and over
1391	Man	MSM/Gay/Lesbian	Cisgender	Brown	12 years and over
1392	Man	MSM/Gay/Lesbian	Cisgender	Black	12 years and over
1393	Man	MSM/Gay/Lesbian	Cisgender	Brown	12 years and over
1394	Man	Heterosexual	Transgender	Parda	De 8 a 11 anos
1395	Man	MSM/Gay/Lesbian	Cisgender	White	12 years and over
1396	Man	MSM/Gay/Lesbian	Cisgender	Black	12 years and over
1397	Man	MSM/Gay/Lesbian	Cisgender	White	12 years and over
1398	Man	MSM/Gay/Lesbian	Cisgender	White	12 years and over
1399	Man	MSM/Gay/Lesbian	Cisgender	Black	12 years and over
1400	Man	MSM/Gay/Lesbian	Cisgender	White	12 years and over
1401	Man	MSM/Gay/Lesbian	Cisgender	White	12 years and over
1402	Man	MSM/Gay/Lesbian	Cisgender	Brown	12 years and over
1403	Man	MSM/Gay/Lesbian	Cisgender	White	8-11 years
1404	Man	MSM/Gay/Lesbian	Cisgender	White	12 years and over
1405	Man	MSM/Gay/Lesbian	Cisgender	White	12 years and over
1406	Man	MSM/Gay/Lesbian	Cisgender	White	12 years and over
1407	Man	MSM/Gay/Lesbian	Cisgender	White	8-11 years
1408	Man	MSM/Gay/Lesbian	Cisgender	White	12 years and over
1409	Man	MSM/Gay/Lesbian	Cisgender	White	8-11 years
1410	Man	MSM/Gay/Lesbian	Cisgender	Brown	12 years and over
1411	Man	MSM/Gay/Lesbian	Cisgender	White	12 years and over
1412	Man	MSM/Gay/Lesbian	Cisgender	Brown	8-11 years
1413	Man	MSM/Gay/Lesbian	Cisgender	White	12 years and over
1414	Man	MSM/Gay/Lesbian	Cisgender	White	12 years and over
1415	Man	MSM/Gay/Lesbian	Cisgender	Brown	12 years and over
1416	Man	MSM/Gay/Lesbian	Cisgender	White	12 years and over
1417	Man	Heterosexual	Cisgender	White	12 years and over
1418	Woman	Heterosexual	Cisgender	Brown	8-11 years
1419	Woman	Heterosexual	Cisgender	Brown	12 years and over
1420	Woman	Bisexual	Cisgender	White	12 years and over
1421	Man	MSM/Gay/Lesbian	Cisgender	Brown	8-11 years
1422	Man	MSM/Gay/Lesbian	Cisgender	Brown	12 years and over
1423	Man	Heterosexual	Cisgender	Brown	4-7 years
1424	Man	MSM/Gay/Lesbian	Cisgender	White	12 years and over
1425	Man	Heterosexual	Cisgender	Black	4-7 years
1426	Man	Heterosexual	Cisgender	Yellow	4-7 years
1427	Man	Heterosexual	Cisgender	White	8-11 years
1428	Man	MSM/Gay/Lesbian	Cisgender	White	12 years and over
1429	Man	Heterosexual	Cisgender	Brown	8-11 years
1430	Man	MSM/Gay/Lesbian	Cisgender	Brown	12 years and over
1431	Woman	Heterosexual	Cisgender	Brown	8-11 years
1432	Man	MSM/Gay/Lesbian	Cisgender	White	12 years and over
1433	Woman	Bisexual	Cisgender	White	12 years and over
1434	Man	MSM/Gay/Lesbian	Cisgender	Brown	12 years and over
1435	Woman	Heterosexual	Cisgender	White	12 years and over
1436	Woman	Heterosexual	Cisgender	Brown	12 years and over
1437	Man	MSM/Gay/Lesbian	Cisgender	Yellow	8-11 years
1438	Man	Bisexual	Cisgender	Brown	12 years and over
1439	Woman	Heterosexual	Cisgender	Brown	4-7 years
1440	Man	MSM/Gay/Lesbian	Cisgender	White	12 years and over
1441	Man	MSM/Gay/Lesbian	Cisgender	White	12 years and over
1442	Man	MSM/Gay/Lesbian	Cisgender	White	12 years and over
1443	Man	MSM/Gay/Lesbian	Cisgender	Brown	8-11 years
1444	Man	MSM/Gay/Lesbian	Cisgender	White	12 years and over
1445	Man	MSM/Gay/Lesbian	Cisgender	White	12 years and over
1446	Man	Bisexual	Cisgender	White	12 years and over
1447	Woman	Heterosexual	Cisgender	White	8-11 years
1448	Man	MSM/Gay/Lesbian	Cisgender	White	12 years and over
1449	Man	MSM/Gay/Lesbian	Cisgender	White	12 years and over
1450	Man	MSM/Gay/Lesbian	Cisgender	White	8-11 years
1451	Man	MSM/Gay/Lesbian	Cisgender	White	8-11 years
1452	Woman	Heterosexual	Cisgender	White	8-11 years
1453	Man	Heterosexual	Cisgender	Black	4-7 years
1454	Woman	Heterosexual	Cisgender	White	12 years and over
1455	Man	MSM/Gay/Lesbian	Cisgender	White	12 years and over
1456	Man	Bisexual	Cisgender	White	12 years and over
1457	Woman	Heterosexual	Cisgender	Brown	8-11 years
1458	Man	MSM/Gay/Lesbian	Cisgender	Yellow	12 years and over
1459	Man	MSM/Gay/Lesbian	Cisgender	White	12 years and over
1460	Man	MSM/Gay/Lesbian	Cisgender	Brown	12 years and over
1461	Man	MSM/Gay/Lesbian	Cisgender	White	12 years and over
1462	Man	MSM/Gay/Lesbian	Cisgender	White	12 years and over
1463	Man	MSM/Gay/Lesbian	Cisgender	White	12 years and over
1464	Man	MSM/Gay/Lesbian	Cisgender	White	12 years and over
1465	Man	MSM/Gay/Lesbian	Cisgender	White	12 years and over
1466	Man	MSM/Gay/Lesbian	Cisgender	White	12 years and over
1467	Man	MSM/Gay/Lesbian	Cisgender	White	12 years and over
1468	Man	MSM/Gay/Lesbian	Cisgender	White	12 years and over
1469	Man	MSM/Gay/Lesbian	Cisgender	White	12 years and over
1470	Man	MSM/Gay/Lesbian	Cisgender	White	12 years and over
1471	Man	MSM/Gay/Lesbian	Cisgender	Brown	12 years and over
1472	Man	MSM/Gay/Lesbian	Cisgender	White	4-7 years
1473	Man	Bisexual	Cisgender	Black	12 years and over
1474	Man	MSM/Gay/Lesbian	Cisgender	Black	12 years and over
1475	Woman	Heterosexual	Cisgender	Brown	12 years and over
1476	Man	Bisexual	Cisgender	White	12 years and over
1477	Man	Bisexual	Cisgender	Black	12 years and over
1478	Man	MSM/Gay/Lesbian	Cisgender	White	12 years and over
1479	Man	Bisexual	Cisgender	White	12 years and over
1480	Man	MSM/Gay/Lesbian	Cisgender	White	12 years and over
1481	Man	MSM/Gay/Lesbian	Cisgender	White	12 years and over
1482	Man	MSM/Gay/Lesbian	Cisgender	Black	12 years and over
1483	Man	MSM/Gay/Lesbian	Cisgender	White	12 years and over
1484	Man	Bisexual	Cisgender	Black	8-11 years
1485	Man	MSM/Gay/Lesbian	Cisgender	White	12 years and over
1486	Man	MSM/Gay/Lesbian	Cisgender	Brown	8-11 years
1487	Man	MSM/Gay/Lesbian	Cisgender	White	12 years and over
1488	Man	MSM/Gay/Lesbian	Cisgender	White	12 years and over
1489	Woman	Heterosexual	Cisgender	White	12 years and over
1490	Man	Bisexual	Cisgender	Brown	12 years and over
1491	Man	MSM/Gay/Lesbian	Cisgender	White	12 years and over
1492	Man	MSM/Gay/Lesbian	Cisgender	Black	12 years and over
1493	Man	MSM/Gay/Lesbian	Cisgender	Brown	12 years and over
1494	Man	MSM/Gay/Lesbian	Cisgender	Brown	12 years and over
1495	Man	Bisexual	Transgender	Branca	De 8 a 11 anos
1496	Man	MSM/Gay/Lesbian	Cisgender	White	12 years and over
1497	Man	MSM/Gay/Lesbian	Cisgender	White	12 years and over
1498	Man	MSM/Gay/Lesbian	Cisgender	White	12 years and over
1499	Man	MSM/Gay/Lesbian	Cisgender	Brown	12 years and over
1500	Man	Heterosexual	Cisgender	Brown	8-11 years
1501	Man	Bisexual	Cisgender	White	12 years and over
1502	Man	MSM/Gay/Lesbian	Cisgender	Brown	12 years and over
1503	Man	MSM/Gay/Lesbian	Cisgender	White	8-11 years
1504	Man	Bisexual	Cisgender	Black	12 years and over
1505	Man	MSM/Gay/Lesbian	Cisgender	White	8-11 years
1506	Woman	Heterosexual	Cisgender	White	8-11 years
1507	Man	MSM/Gay/Lesbian	Cisgender	White	12 years and over
1508	Man	MSM/Gay/Lesbian	Cisgender	White	12 years and over
1509	Man	Bisexual	Cisgender	Black	8-11 years
1510	Man	MSM/Gay/Lesbian	Cisgender	Brown	12 years and over
1511	Man	MSM/Gay/Lesbian	Cisgender	White	12 years and over
1512	Man	MSM/Gay/Lesbian	Cisgender	White	12 years and over
1513	Man	MSM/Gay/Lesbian	Cisgender	White	12 years and over
1514	Man	Bisexual	Cisgender	White	12 years and over
1515	Man	MSM/Gay/Lesbian	Cisgender	White	12 years and over
1516	Man	MSM/Gay/Lesbian	Cisgender	Brown	12 years and over
1517	Man	MSM/Gay/Lesbian	Cisgender	White	8-11 years
1518	Man	Bisexual	Cisgender	Brown	12 years and over
1519	Man	MSM/Gay/Lesbian	Cisgender	Black	12 years and over
1520	Man	MSM/Gay/Lesbian	Cisgender	White	12 years and over
1521	Man	MSM/Gay/Lesbian	Cisgender	White	12 years and over
1522	Man	MSM/Gay/Lesbian	Cisgender	Brown	12 years and over
1523	Man	Heterosexual	Cisgender	White	4-7 years
1524	Man	MSM/Gay/Lesbian	Cisgender	White	12 years and over
1525	Man	Bisexual	Cisgender	Brown	12 years and over
1526	Man	MSM/Gay/Lesbian	Cisgender	White	8-11 years
1527	Man	MSM/Gay/Lesbian	Cisgender	White	12 years and over
1528	Man	MSM/Gay/Lesbian	Cisgender	Black	12 years and over
1529	Man	Heterosexual	Transgender	Branca	De 12 e mais anos
1530	Man	MSM/Gay/Lesbian	Cisgender	White	12 years and over
1531	Man	MSM/Gay/Lesbian	Cisgender	White	12 years and over
1532	Man	MSM/Gay/Lesbian	Cisgender	White	12 years and over
1533	Man	MSM/Gay/Lesbian	Cisgender	Brown	12 years and over
1534	Woman	Heterosexual	Cisgender	Brown	12 years and over
1535	Man	MSM/Gay/Lesbian	Cisgender	White	8-11 years
1536	Man	MSM/Gay/Lesbian	Cisgender	Brown	8-11 years
1537	Man	Bisexual	Cisgender	White	12 years and over
1538	Man	MSM/Gay/Lesbian	Cisgender	White	12 years and over
1539	Man	MSM/Gay/Lesbian	Cisgender	White	12 years and over
1540	Man	MSM/Gay/Lesbian	Cisgender	Brown	12 years and over
1541	Man	MSM/Gay/Lesbian	Cisgender	White	12 years and over
1542	Man	MSM/Gay/Lesbian	Cisgender	Brown	8-11 years
1543	Woman	Heterosexual	Cisgender	White	12 years and over
1544	Man	MSM/Gay/Lesbian	Cisgender	White	12 years and over
1545	Man	Bisexual	Cisgender	Brown	8-11 years
1546	Man	MSM/Gay/Lesbian	Cisgender	Black	12 years and over
1547	Man	MSM/Gay/Lesbian	Cisgender	Brown	12 years and over
1548	Man	Heterosexual	Transgender	Branca	De 8 a 11 anos
1549	Man	MSM/Gay/Lesbian	Cisgender	White	12 years and over
1550	Man	MSM/Gay/Lesbian	Cisgender	Brown	12 years and over
1551	Man	MSM/Gay/Lesbian	Cisgender	Brown	8-11 years
1552	Man	MSM/Gay/Lesbian	Cisgender	White	12 years and over
1553	Man	MSM/Gay/Lesbian	Cisgender	White	8-11 years
1554	Man	MSM/Gay/Lesbian	Cisgender	Black	12 years and over
1555	Man	MSM/Gay/Lesbian	Cisgender	White	12 years and over
1556	Man	Heterosexual	Transgender	Parda	De 12 e mais anos
1557	Man	MSM/Gay/Lesbian	Cisgender	Brown	12 years and over
1558	Man	MSM/Gay/Lesbian	Cisgender	White	12 years and over
1559	Man	MSM/Gay/Lesbian	Cisgender	White	8-11 years
1560	Man	MSM/Gay/Lesbian	Cisgender	White	12 years and over
1561	Man	MSM/Gay/Lesbian	Cisgender	Black	12 years and over
1562	Man	Bisexual	Cisgender	White	12 years and over
1563	Man	MSM/Gay/Lesbian	Cisgender	White	8-11 years
1564	Man	MSM/Gay/Lesbian	Cisgender	White	12 years and over
1565	Man	MSM/Gay/Lesbian	Cisgender	White	12 years and over
1566	Man	MSM/Gay/Lesbian	Cisgender	White	12 years and over
1567	Man	MSM/Gay/Lesbian	Cisgender	White	12 years and over
1568	Man	Bisexual	Cisgender	Brown	12 years and over
1569	Man	MSM/Gay/Lesbian	Cisgender	Black	12 years and over
1570	Man	MSM/Gay/Lesbian	Cisgender	White	12 years and over
1571	Man	MSM/Gay/Lesbian	Cisgender	White	12 years and over
1572	Man	MSM/Gay/Lesbian	Cisgender	Brown	12 years and over
1573	Man	MSM/Gay/Lesbian	Cisgender	White	12 years and over
1574	Man	MSM/Gay/Lesbian	Cisgender	White	12 years and over
1575	Man	MSM/Gay/Lesbian	Cisgender	White	12 years and over
1576	Man	MSM/Gay/Lesbian	Cisgender	White	12 years and over
1577	Man	MSM/Gay/Lesbian	Cisgender	White	12 years and over
1578	Man	MSM/Gay/Lesbian	Cisgender	White	8-11 years
1579	Man	Heterosexual	Cisgender	White	4-7 years
1580	Man	MSM/Gay/Lesbian	Cisgender	White	12 years and over
1581	Man	MSM/Gay/Lesbian	Cisgender	White	12 years and over
1582	Man	MSM/Gay/Lesbian	Transgender	Branca	De 12 e mais anos
1583	Man	MSM/Gay/Lesbian	Cisgender	Brown	8-11 years
1584	Man	MSM/Gay/Lesbian	Cisgender	White	8-11 years
1585	Man	MSM/Gay/Lesbian	Cisgender	Brown	12 years and over
1586	Man	MSM/Gay/Lesbian	Cisgender	White	12 years and over
1587	Man	MSM/Gay/Lesbian	Cisgender	White	12 years and over
1588	Man	Bisexual	Cisgender	White	12 years and over
1589	Man	MSM/Gay/Lesbian	Cisgender	White	12 years and over
1590	Man	MSM/Gay/Lesbian	Cisgender	White	12 years and over
1591	Man	Bisexual	Cisgender	Black	12 years and over
1592	Man	MSM/Gay/Lesbian	Cisgender	White	12 years and over
1593	Man	MSM/Gay/Lesbian	Cisgender	White	12 years and over
1594	Man	MSM/Gay/Lesbian	Cisgender	White	12 years and over
1595	Man	MSM/Gay/Lesbian	Cisgender	Brown	12 years and over
1596	Man	MSM/Gay/Lesbian	Cisgender	White	12 years and over
1597	Man	MSM/Gay/Lesbian	Cisgender	White	12 years and over
1598	Man	MSM/Gay/Lesbian	Cisgender	White	12 years and over
1599	Man	MSM/Gay/Lesbian	Cisgender	White	12 years and over
1600	Man	MSM/Gay/Lesbian	Cisgender	White	12 years and over
1601	Man	MSM/Gay/Lesbian	Cisgender	White	12 years and over
1602	Man	MSM/Gay/Lesbian	Cisgender	Brown	12 years and over
1603	Man	MSM/Gay/Lesbian	Cisgender	Brown	12 years and over
1604	Man	MSM/Gay/Lesbian	Cisgender	Brown	12 years and over
1605	Man	MSM/Gay/Lesbian	Cisgender	Black	12 years and over
1606	Man	MSM/Gay/Lesbian	Cisgender	White	12 years and over
1607	Man	MSM/Gay/Lesbian	Cisgender	White	12 years and over
1608	Man	MSM/Gay/Lesbian	Cisgender	Brown	12 years and over
1609	Man	MSM/Gay/Lesbian	Cisgender	White	12 years and over
1610	Man	MSM/Gay/Lesbian	Cisgender	Brown	12 years and over
1611	Man	MSM/Gay/Lesbian	Cisgender	Brown	12 years and over
1612	Man	MSM/Gay/Lesbian	Cisgender	White	12 years and over
1613	Man	MSM/Gay/Lesbian	Cisgender	White	12 years and over
1614	Man	MSM/Gay/Lesbian	Cisgender	White	12 years and over
1615	Man	MSM/Gay/Lesbian	Cisgender	Black	12 years and over
1616	Man	MSM/Gay/Lesbian	Cisgender	White	12 years and over
1617	Man	MSM/Gay/Lesbian	Cisgender	White	12 years and over
1618	Man	MSM/Gay/Lesbian	Cisgender	Black	12 years and over
1619	Man	MSM/Gay/Lesbian	Cisgender	Black	12 years and over
1620	Man	MSM/Gay/Lesbian	Cisgender	White	12 years and over
1621	Man	MSM/Gay/Lesbian	Cisgender	Black	12 years and over
1622	Man	MSM/Gay/Lesbian	Cisgender	White	12 years and over
1623	Man	MSM/Gay/Lesbian	Cisgender	Black	12 years and over
1624	Man	MSM/Gay/Lesbian	Cisgender	Brown	12 years and over
1625	Man	Bisexual	Cisgender	Brown	12 years and over
1626	Man	MSM/Gay/Lesbian	Cisgender	White	12 years and over
1627	Man	Bisexual	Cisgender	White	12 years and over
1628	Man	MSM/Gay/Lesbian	Cisgender	White	12 years and over
1629	Man	MSM/Gay/Lesbian	Cisgender	White	12 years and over
1630	Man	Bisexual	Cisgender	Black	12 years and over
1631	Man	MSM/Gay/Lesbian	Cisgender	Brown	12 years and over
1632	Man	MSM/Gay/Lesbian	Cisgender	Brown	12 years and over
1633	Man	MSM/Gay/Lesbian	Cisgender	White	12 years and over
1634	Man	Heterosexual	Cisgender	Brown	4-7 years
1635	Man	MSM/Gay/Lesbian	Cisgender	Brown	12 years and over
1636	Man	MSM/Gay/Lesbian	Cisgender	White	8-11 years
1637	Woman	Heterosexual	Cisgender	Brown	12 years and over
1638	Man	MSM/Gay/Lesbian	Cisgender	White	12 years and over
1639	Man	MSM/Gay/Lesbian	Cisgender	Brown	12 years and over
1640	Man	MSM/Gay/Lesbian	Travestis	Parda	De 8 a 11 anos
1641	Man	MSM/Gay/Lesbian	Cisgender	White	8-11 years
1642	Woman	Heterosexual	Cisgender	White	4-7 years
1643	Woman	Heterosexual	Cisgender	White	8-11 years
1644	Man	MSM/Gay/Lesbian	Cisgender	Brown	12 years and over
1645	Man	MSM/Gay/Lesbian	Cisgender	Brown	12 years and over
1646	Man	MSM/Gay/Lesbian	Cisgender	Brown	12 years and over
1647	Man	MSM/Gay/Lesbian	Cisgender	White	12 years and over
1648	Woman	Heterosexual	Cisgender	White	12 years and over
1649	Man	Heterosexual	Transgender	Branca	De 4 a 7 anos
1650	Man	MSM/Gay/Lesbian	Cisgender	White	12 years and over
1651	Man	MSM/Gay/Lesbian	Cisgender	Brown	12 years and over
1652	Man	MSM/Gay/Lesbian	Cisgender	White	12 years and over
1653	Woman	Heterosexual	Cisgender	Brown	12 years and over
1654	Man	Heterosexual	Transgender	Indígena	De 1 a 3 anos
1655	Man	MSM/Gay/Lesbian	Cisgender	White	8-11 years
1656	Man	MSM/Gay/Lesbian	Cisgender	White	12 years and over
1657	Man	MSM/Gay/Lesbian	Cisgender	White	12 years and over
1658	Man	Bisexual	Cisgender	Brown	8-11 years
1659	Man	MSM/Gay/Lesbian	Cisgender	Brown	8-11 years
1660	Man	MSM/Gay/Lesbian	Cisgender	White	12 years and over
1661	Man	MSM/Gay/Lesbian	Cisgender	White	12 years and over
1662	Man	Bisexual	Cisgender	Black	12 years and over
1663	Man	MSM/Gay/Lesbian	Cisgender	White	12 years and over
1664	Man	MSM/Gay/Lesbian	Cisgender	White	12 years and over
1665	Man	MSM/Gay/Lesbian	Cisgender	White	12 years and over
1666	Man	MSM/Gay/Lesbian	Cisgender	White	8-11 years
1667	Man	MSM/Gay/Lesbian	Transgender	Branca	De 12 e mais anos
1668	Man	MSM/Gay/Lesbian	Cisgender	Brown	12 years and over
1669	Man	MSM/Gay/Lesbian	Cisgender	White	12 years and over
1670	Man	MSM/Gay/Lesbian	Cisgender	Brown	12 years and over
1671	Man	MSM/Gay/Lesbian	Cisgender	White	12 years and over
1672	Woman	Heterosexual	Cisgender	White	12 years and over
1673	Man	MSM/Gay/Lesbian	Cisgender	White	8-11 years
1674	Man	MSM/Gay/Lesbian	Cisgender	White	8-11 years
1675	Man	MSM/Gay/Lesbian	Cisgender	Brown	12 years and over
1676	Man	MSM/Gay/Lesbian	Cisgender	White	12 years and over
1677	Man	MSM/Gay/Lesbian	Cisgender	White	8-11 years
1678	Man	MSM/Gay/Lesbian	Cisgender	Yellow	12 years and over
1679	Man	MSM/Gay/Lesbian	Cisgender	White	12 years and over
1680	Man	MSM/Gay/Lesbian	Cisgender	White	12 years and over
1681	Man	MSM/Gay/Lesbian	Cisgender	White	12 years and over
1682	Man	MSM/Gay/Lesbian	Cisgender	Brown	12 years and over
1683	Man	MSM/Gay/Lesbian	Cisgender	White	12 years and over
1684	Man	MSM/Gay/Lesbian	Cisgender	White	12 years and over
1685	Man	MSM/Gay/Lesbian	Cisgender	Brown	12 years and over
1686	Man	MSM/Gay/Lesbian	Cisgender	White	12 years and over
1687	Man	MSM/Gay/Lesbian	Cisgender	White	12 years and over
1688	Man	MSM/Gay/Lesbian	Cisgender	White	12 years and over
1689	Man	MSM/Gay/Lesbian	Cisgender	Brown	12 years and over
1690	Man	MSM/Gay/Lesbian	Cisgender	Black	12 years and over
1691	Woman	Heterosexual	Cisgender	White	8-11 years
1692	Man	MSM/Gay/Lesbian	Cisgender	White	12 years and over
1693	Man	MSM/Gay/Lesbian	Cisgender	Black	8-11 years
1694	Man	MSM/Gay/Lesbian	Cisgender	White	12 years and over
1695	Man	MSM/Gay/Lesbian	Cisgender	White	12 years and over
1696	Man	MSM/Gay/Lesbian	Cisgender	White	12 years and over
1697	Man	Bisexual	Cisgender	White	12 years and over
1698	Man	MSM/Gay/Lesbian	Cisgender	White	12 years and over
1699	Man	MSM/Gay/Lesbian	Cisgender	Brown	12 years and over
1700	Man	MSM/Gay/Lesbian	Cisgender	White	12 years and over
1701	Man	MSM/Gay/Lesbian	Cisgender	Black	12 years and over
1702	Man	MSM/Gay/Lesbian	Cisgender	White	12 years and over
1703	Man	MSM/Gay/Lesbian	Cisgender	White	12 years and over
1704	Man	MSM/Gay/Lesbian	Cisgender	White	12 years and over
1705	Man	MSM/Gay/Lesbian	Cisgender	White	12 years and over
1706	Man	MSM/Gay/Lesbian	Cisgender	White	12 years and over
1707	Man	MSM/Gay/Lesbian	Cisgender	White	12 years and over
1708	Woman	Heterosexual	Cisgender	White	8-11 years
1709	Man	MSM/Gay/Lesbian	Cisgender	Brown	12 years and over
1710	Man	MSM/Gay/Lesbian	Cisgender	White	8-11 years
1711	Man	Heterosexual	Travestis	Preta	De 8 a 11 anos
1712	Man	MSM/Gay/Lesbian	Cisgender	White	12 years and over
1713	Man	MSM/Gay/Lesbian	Cisgender	White	12 years and over
1714	Man	MSM/Gay/Lesbian	Cisgender	Yellow	8-11 years
1715	Man	Heterosexual	Transgender	Parda	De 4 a 7 anos
1716	Man	MSM/Gay/Lesbian	Cisgender	Brown	12 years and over
1717	Man	MSM/Gay/Lesbian	Cisgender	White	12 years and over
1718	Woman	Heterosexual	Cisgender	Brown	4-7 years
1719	Man	MSM/Gay/Lesbian	Cisgender	White	8-11 years
1720	Man	MSM/Gay/Lesbian	Cisgender	Brown	8-11 years
1721	Man	MSM/Gay/Lesbian	Cisgender	Brown	12 years and over
1722	Man	Heterosexual	Cisgender	White	12 years and over
1723	Man	MSM/Gay/Lesbian	Cisgender	Black	8-11 years
1724	Man	MSM/Gay/Lesbian	Cisgender	White	12 years and over
1725	Man	MSM/Gay/Lesbian	Cisgender	White	8-11 years
1726	Man	Heterosexual	Cisgender	White	8-11 years
1727	Man	MSM/Gay/Lesbian	Cisgender	White	12 years and over
1728	Man	MSM/Gay/Lesbian	Cisgender	Brown	12 years and over
1729	Man	MSM/Gay/Lesbian	Cisgender	Brown	12 years and over
1730	Man	MSM/Gay/Lesbian	Cisgender	White	12 years and over
1731	Woman	Heterosexual	Cisgender	Black	8-11 years
1732	Man	MSM/Gay/Lesbian	Cisgender	Black	12 years and over
1733	Man	MSM/Gay/Lesbian	Cisgender	White	8-11 years
1734	Man	MSM/Gay/Lesbian	Cisgender	White	12 years and over
1735	Man	MSM/Gay/Lesbian	Cisgender	White	12 years and over
1736	Man	MSM/Gay/Lesbian	Cisgender	White	12 years and over
1737	Man	MSM/Gay/Lesbian	Cisgender	Brown	12 years and over
1738	Man	MSM/Gay/Lesbian	Cisgender	White	12 years and over
1739	Man	MSM/Gay/Lesbian	Cisgender	White	12 years and over
1740	Man	MSM/Gay/Lesbian	Cisgender	Brown	12 years and over
1741	Man	MSM/Gay/Lesbian	Cisgender	White	12 years and over
1742	Man	MSM/Gay/Lesbian	Cisgender	White	12 years and over
1743	Man	MSM/Gay/Lesbian	Cisgender	White	12 years and over
1744	Man	MSM/Gay/Lesbian	Cisgender	Black	12 years and over
1745	Man	MSM/Gay/Lesbian	Cisgender	White	8-11 years
1746	Man	MSM/Gay/Lesbian	Cisgender	White	12 years and over
1747	Man	MSM/Gay/Lesbian	Cisgender	Black	12 years and over
1748	Man	MSM/Gay/Lesbian	Cisgender	Black	12 years and over
1749	Man	MSM/Gay/Lesbian	Cisgender	Brown	8-11 years
1750	Man	MSM/Gay/Lesbian	Cisgender	White	12 years and over
1751	Man	MSM/Gay/Lesbian	Cisgender	White	12 years and over
1752	Man	MSM/Gay/Lesbian	Cisgender	White	12 years and over
1753	Man	MSM/Gay/Lesbian	Cisgender	White	12 years and over
1754	Man	MSM/Gay/Lesbian	Cisgender	White	12 years and over
1755	Man	MSM/Gay/Lesbian	Cisgender	White	12 years and over
1756	Man	MSM/Gay/Lesbian	Cisgender	White	12 years and over
1757	Man	MSM/Gay/Lesbian	Cisgender	White	12 years and over
1758	Man	Bisexual	Cisgender	Brown	12 years and over
1759	Man	MSM/Gay/Lesbian	Cisgender	White	12 years and over
1760	Man	Heterosexual	Cisgender	White	12 years and over
1761	Man	MSM/Gay/Lesbian	Cisgender	White	12 years and over
1762	Man	MSM/Gay/Lesbian	Cisgender	Black	12 years and over
1763	Man	MSM/Gay/Lesbian	Cisgender	Black	12 years and over
1764	Man	MSM/Gay/Lesbian	Cisgender	White	12 years and over
1765	Man	MSM/Gay/Lesbian	Cisgender	Black	12 years and over
1766	Man	Heterosexual	Cisgender	White	8-11 years
1767	Man	MSM/Gay/Lesbian	Cisgender	Brown	12 years and over
1768	Man	Heterosexual	Cisgender	White	8-11 years
1769	Man	MSM/Gay/Lesbian	Cisgender	White	12 years and over
1770	Man	MSM/Gay/Lesbian	Cisgender	White	12 years and over
1771	Man	MSM/Gay/Lesbian	Cisgender	White	12 years and over
1772	Man	MSM/Gay/Lesbian	Cisgender	Black	8-11 years
1773	Man	MSM/Gay/Lesbian	Cisgender	White	12 years and over
1774	Man	MSM/Gay/Lesbian	Cisgender	White	12 years and over
1775	Man	MSM/Gay/Lesbian	Cisgender	Brown	12 years and over
1776	Man	Heterosexual	Cisgender	Brown	12 years and over
1777	Man	Bisexual	Cisgender	Brown	12 years and over
1778	Woman	Heterosexual	Cisgender	Black	8-11 years
1779	Woman	Heterosexual	Cisgender	Brown	12 years and over
1780	Man	MSM/Gay/Lesbian	Cisgender	White	12 years and over
1781	Man	Heterosexual	Cisgender	Brown	12 years and over
1782	Man	MSM/Gay/Lesbian	Cisgender	Brown	12 years and over
1783	Man	MSM/Gay/Lesbian	Cisgender	Black	12 years and over
1784	Man	MSM/Gay/Lesbian	Cisgender	Brown	12 years and over
1785	Man	MSM/Gay/Lesbian	Transgender	Preta	De 12 e mais anos
1786	Man	Heterosexual	Cisgender	Brown	12 years and over
1787	Man	MSM/Gay/Lesbian	Cisgender	White	8-11 years
1788	Man	Heterosexual	Cisgender	White	12 years and over
1789	Woman	Heterosexual	Cisgender	White	12 years and over
1790	Woman	Heterosexual	Cisgender	Brown	8-11 years
1791	Man	MSM/Gay/Lesbian	Cisgender	White	12 years and over
1792	Man	MSM/Gay/Lesbian	Cisgender	White	12 years and over
1793	Man	MSM/Gay/Lesbian	Cisgender	White	12 years and over
1794	Woman	Bisexual	Cisgender	White	8-11 years
1795	Man	Heterosexual	Transgender	Preta	De 12 e mais anos
1796	Man	MSM/Gay/Lesbian	Cisgender	White	12 years and over
1797	Man	MSM/Gay/Lesbian	Cisgender	White	12 years and over
1798	Man	MSM/Gay/Lesbian	Cisgender	White	12 years and over
1799	Woman	Heterosexual	Cisgender	White	8-11 years
1800	Man	MSM/Gay/Lesbian	Cisgender	White	12 years and over
1801	Man	MSM/Gay/Lesbian	Cisgender	White	8-11 years
1802	Man	Heterosexual	Cisgender	White	12 years and over
1803	Man	MSM/Gay/Lesbian	Cisgender	White	12 years and over
1804	Man	MSM/Gay/Lesbian	Cisgender	White	12 years and over
1805	Man	MSM/Gay/Lesbian	Cisgender	White	12 years and over
1806	Man	MSM/Gay/Lesbian	Cisgender	White	12 years and over
1807	Woman	Heterosexual	Cisgender	White	12 years and over
1808	Man	MSM/Gay/Lesbian	Cisgender	Black	12 years and over
1809	Man	Heterosexual	Cisgender	Brown	8-11 years
1810	Man	Heterosexual	Cisgender	Black	4-7 years
1811	Man	MSM/Gay/Lesbian	Cisgender	White	12 years and over
1812	Woman	Heterosexual	Cisgender	White	8-11 years
1813	Man	MSM/Gay/Lesbian	Cisgender	White	12 years and over
1814	Man	MSM/Gay/Lesbian	Cisgender	White	12 years and over
1815	Man	Bisexual	Cisgender	Brown	8-11 years
1816	Man	MSM/Gay/Lesbian	Cisgender	Black	12 years and over
1817	Man	MSM/Gay/Lesbian	Cisgender	Brown	8-11 years
1818	Man	MSM/Gay/Lesbian	Cisgender	White	12 years and over
1819	Man	MSM/Gay/Lesbian	Cisgender	White	12 years and over
1820	Man	MSM/Gay/Lesbian	Cisgender	White	12 years and over
1821	Man	MSM/Gay/Lesbian	Cisgender	White	12 years and over
1822	Woman	Heterosexual	Cisgender	Brown	8-11 years
1823	Man	MSM/Gay/Lesbian	Cisgender	White	12 years and over
1824	Man	MSM/Gay/Lesbian	Cisgender	White	12 years and over
1825	Man	MSM/Gay/Lesbian	Cisgender	White	12 years and over
1826	Man	MSM/Gay/Lesbian	Cisgender	White	12 years and over
1827	Man	MSM/Gay/Lesbian	Cisgender	White	12 years and over
1828	Man	MSM/Gay/Lesbian	Cisgender	White	12 years and over
1829	Man	MSM/Gay/Lesbian	Cisgender	White	8-11 years
1830	Man	MSM/Gay/Lesbian	Cisgender	White	12 years and over
1831	Man	MSM/Gay/Lesbian	Cisgender	White	12 years and over
1832	Man	MSM/Gay/Lesbian	Cisgender	White	12 years and over
1833	Man	Heterosexual	Transgender	Parda	De 4 a 7 anos
1834	Man	MSM/Gay/Lesbian	Cisgender	White	12 years and over
1835	Man	MSM/Gay/Lesbian	Cisgender	Brown	8-11 years
1836	Man	MSM/Gay/Lesbian	Cisgender	White	12 years and over
1837	Man	MSM/Gay/Lesbian	Cisgender	White	12 years and over
1838	Man	MSM/Gay/Lesbian	Cisgender	White	12 years and over
1839	Man	MSM/Gay/Lesbian	Cisgender	White	12 years and over
1840	Man	MSM/Gay/Lesbian	Cisgender	White	12 years and over
1841	Man	MSM/Gay/Lesbian	Cisgender	White	12 years and over
1842	Man	MSM/Gay/Lesbian	Cisgender	White	12 years and over
1843	Man	MSM/Gay/Lesbian	Cisgender	Brown	12 years and over
1844	Man	MSM/Gay/Lesbian	Cisgender	White	12 years and over
1845	Man	MSM/Gay/Lesbian	Cisgender	White	12 years and over
1846	Man	MSM/Gay/Lesbian	Cisgender	Brown	12 years and over
1847	Man	MSM/Gay/Lesbian	Cisgender	White	12 years and over
1848	Man	MSM/Gay/Lesbian	Cisgender	Brown	12 years and over
1849	Man	MSM/Gay/Lesbian	Cisgender	Brown	12 years and over
1850	Man	MSM/Gay/Lesbian	Cisgender	White	12 years and over
1851	Man	MSM/Gay/Lesbian	Cisgender	White	12 years and over
1852	Man	Bisexual	Cisgender	Brown	12 years and over
1853	Man	MSM/Gay/Lesbian	Cisgender	White	12 years and over
1854	Man	MSM/Gay/Lesbian	Cisgender	Brown	12 years and over
1855	Man	MSM/Gay/Lesbian	Cisgender	White	12 years and over
1856	Man	MSM/Gay/Lesbian	Cisgender	White	12 years and over
1857	Man	MSM/Gay/Lesbian	Cisgender	White	12 years and over
1858	Man	MSM/Gay/Lesbian	Cisgender	White	12 years and over
1859	Man	MSM/Gay/Lesbian	Cisgender	White	12 years and over
1860	Man	MSM/Gay/Lesbian	Cisgender	White	12 years and over
1861	Man	Heterosexual	Transgender	Branca	De 8 a 11 anos
1862	Woman	Bisexual	Cisgender	Black	12 years and over
1863	Man	MSM/Gay/Lesbian	Cisgender	White	12 years and over
1864	Man	MSM/Gay/Lesbian	Cisgender	Brown	12 years and over
1865	Man	MSM/Gay/Lesbian	Cisgender	White	12 years and over
1866	Man	Bisexual	Cisgender	White	8-11 years
1867	Man	MSM/Gay/Lesbian	Cisgender	White	12 years and over
1868	Man	MSM/Gay/Lesbian	Cisgender	White	12 years and over
1869	Woman	Heterosexual	Cisgender	Black	8-11 years
1870	Man	MSM/Gay/Lesbian	Cisgender	White	12 years and over
1871	Man	MSM/Gay/Lesbian	Cisgender	White	8-11 years
1872	Man	MSM/Gay/Lesbian	Cisgender	White	12 years and over
1873	Man	MSM/Gay/Lesbian	Cisgender	White	12 years and over
1874	Man	MSM/Gay/Lesbian	Cisgender	White	12 years and over
1875	Man	MSM/Gay/Lesbian	Cisgender	Black	12 years and over
1876	Woman	Heterosexual	Cisgender	Brown	4-7 years
1877	Man	MSM/Gay/Lesbian	Cisgender	White	12 years and over
1878	Woman	Heterosexual	Cisgender	Brown	12 years and over
1879	Man	MSM/Gay/Lesbian	Cisgender	Brown	12 years and over
1880	Man	Heterosexual	Transgender	Parda	De 4 a 7 anos
1881	Man	MSM/Gay/Lesbian	Cisgender	White	12 years and over
1882	Man	MSM/Gay/Lesbian	Cisgender	White	12 years and over
1883	Man	MSM/Gay/Lesbian	Cisgender	White	12 years and over
1884	Man	MSM/Gay/Lesbian	Cisgender	Brown	12 years and over
1885	Man	MSM/Gay/Lesbian	Cisgender	White	12 years and over
1886	Man	MSM/Gay/Lesbian	Cisgender	White	12 years and over
1887	Man	MSM/Gay/Lesbian	Cisgender	White	12 years and over
1888	Man	MSM/Gay/Lesbian	Cisgender	White	12 years and over
1889	Man	MSM/Gay/Lesbian	Cisgender	White	12 years and over
1890	Man	MSM/Gay/Lesbian	Cisgender	White	12 years and over
1891	Man	MSM/Gay/Lesbian	Cisgender	White	12 years and over
1892	Man	Bisexual	Cisgender	White	8-11 years
1893	Man	MSM/Gay/Lesbian	Cisgender	White	12 years and over
1894	Man	MSM/Gay/Lesbian	Cisgender	Brown	12 years and over
1895	Woman	Heterosexual	Cisgender	White	8-11 years
1896	Man	MSM/Gay/Lesbian	Cisgender	Brown	12 years and over
1897	Man	MSM/Gay/Lesbian	Cisgender	White	12 years and over
1898	Man	MSM/Gay/Lesbian	Cisgender	Brown	8-11 years
1899	Man	MSM/Gay/Lesbian	Cisgender	Brown	12 years and over
1900	Man	Bisexual	Cisgender	Brown	12 years and over
1901	Man	MSM/Gay/Lesbian	Cisgender	White	12 years and over
1902	Man	Bisexual	Cisgender	Black	12 years and over
1903	Man	MSM/Gay/Lesbian	Cisgender	Brown	12 years and over
1904	Man	MSM/Gay/Lesbian	Cisgender	White	12 years and over
1905	Man	MSM/Gay/Lesbian	Cisgender	White	12 years and over
1906	Man	MSM/Gay/Lesbian	Cisgender	White	12 years and over
1907	Man	MSM/Gay/Lesbian	Cisgender	Brown	8-11 years
1908	Woman	Heterosexual	Cisgender	Black	12 years and over
1909	Man	Bisexual	Cisgender	White	8-11 years
1910	Man	MSM/Gay/Lesbian	Cisgender	Indigenous	12 years and over
1911	Woman	Heterosexual	Cisgender	Brown	8-11 years
1912	Man	MSM/Gay/Lesbian	Cisgender	Black	12 years and over
1913	Man	MSM/Gay/Lesbian	Cisgender	White	12 years and over
1914	Man	MSM/Gay/Lesbian	Cisgender	Black	12 years and over
1915	Man	MSM/Gay/Lesbian	Cisgender	Brown	12 years and over
1916	Woman	Heterosexual	Cisgender	White	4-7 years
1917	Man	Heterosexual	Cisgender	Brown	12 years and over
1918	Man	MSM/Gay/Lesbian	Cisgender	White	12 years and over
1919	Man	MSM/Gay/Lesbian	Cisgender	White	12 years and over
1920	Man	Heterosexual	Cisgender	Brown	1-3 years
1921	Man	MSM/Gay/Lesbian	Cisgender	White	8-11 years
1922	Man	MSM/Gay/Lesbian	Cisgender	Brown	12 years and over
1923	Man	MSM/Gay/Lesbian	Cisgender	Brown	12 years and over
1924	Man	MSM/Gay/Lesbian	Cisgender	White	12 years and over
1925	Man	Heterosexual	Cisgender	Brown	4-7 years
1926	Man	MSM/Gay/Lesbian	Cisgender	Brown	8-11 years
1927	Man	Heterosexual	Cisgender	Brown	12 years and over
1928	Man	MSM/Gay/Lesbian	Cisgender	White	12 years and over
1929	Woman	Heterosexual	Cisgender	White	8-11 years
1930	Woman	Heterosexual	Cisgender	Brown	4-7 years
1931	Man	MSM/Gay/Lesbian	Cisgender	Brown	12 years and over
1932	Man	MSM/Gay/Lesbian	Cisgender	White	12 years and over
1933	Man	MSM/Gay/Lesbian	Cisgender	White	12 years and over
1934	Man	MSM/Gay/Lesbian	Cisgender	Brown	12 years and over
1935	Man	Heterosexual	Transgender	Parda	De 8 a 11 anos
1936	Man	MSM/Gay/Lesbian	Cisgender	White	8-11 years
1937	Man	MSM/Gay/Lesbian	Cisgender	Black	8-11 years
1938	Man	Bisexual	Cisgender	Black	12 years and over
1939	Man	MSM/Gay/Lesbian	Cisgender	White	12 years and over
1940	Man	Bisexual	Cisgender	Brown	8-11 years
1941	Woman	Bisexual	Cisgender	Brown	8-11 years
1942	Man	MSM/Gay/Lesbian	Cisgender	White	12 years and over
1943	Man	MSM/Gay/Lesbian	Cisgender	Brown	12 years and over
1944	Man	MSM/Gay/Lesbian	Cisgender	White	12 years and over
1945	Man	Heterosexual	Transgender	Parda	De 8 a 11 anos
1946	Man	Heterosexual	Cisgender	White	12 years and over
1947	Woman	Heterosexual	Cisgender	White	12 years and over
1948	Woman	Heterosexual	Cisgender	White	12 years and over
1949	Man	MSM/Gay/Lesbian	Cisgender	White	12 years and over
1950	Woman	Heterosexual	Cisgender	White	12 years and over
1951	Man	MSM/Gay/Lesbian	Cisgender	White	12 years and over
1952	Man	MSM/Gay/Lesbian	Cisgender	Brown	12 years and over
1953	Man	MSM/Gay/Lesbian	Cisgender	Brown	12 years and over
1954	Man	MSM/Gay/Lesbian	Cisgender	White	12 years and over
1955	Man	Bisexual	Cisgender	White	12 years and over
1956	Man	Heterosexual	Cisgender	Brown	8-11 years
1957	Man	MSM/Gay/Lesbian	Cisgender	Brown	12 years and over
1958	Man	MSM/Gay/Lesbian	Cisgender	Black	12 years and over
1959	Man	MSM/Gay/Lesbian	Cisgender	Black	8-11 years
1960	Man	Bisexual	Cisgender	White	12 years and over
1961	Man	MSM/Gay/Lesbian	Cisgender	White	12 years and over
1962	Man	MSM/Gay/Lesbian	Cisgender	White	12 years and over
1963	Man	MSM/Gay/Lesbian	Cisgender	White	12 years and over
1964	Man	MSM/Gay/Lesbian	Cisgender	Brown	8-11 years
1965	Man	MSM/Gay/Lesbian	Cisgender	White	12 years and over
1966	Man	MSM/Gay/Lesbian	Cisgender	White	12 years and over
1967	Man	Heterosexual	Cisgender	Brown	4-7 years
1968	Man	MSM/Gay/Lesbian	Cisgender	White	12 years and over
1969	Man	MSM/Gay/Lesbian	Cisgender	White	12 years and over
1970	Man	MSM/Gay/Lesbian	Cisgender	Black	12 years and over
1971	Man	MSM/Gay/Lesbian	Cisgender	White	12 years and over
1972	Man	MSM/Gay/Lesbian	Travestis	Parda	De 12 e mais anos
1973	Man	MSM/Gay/Lesbian	Cisgender	Black	12 years and over
1974	Man	Bisexual	Cisgender	Brown	12 years and over
1975	Man	MSM/Gay/Lesbian	Cisgender	White	12 years and over
1976	Man	MSM/Gay/Lesbian	Cisgender	White	8-11 years
1977	Man	MSM/Gay/Lesbian	Cisgender	White	12 years and over
1978	Man	MSM/Gay/Lesbian	Cisgender	White	12 years and over
1979	Man	Heterosexual	Cisgender	Black	8-11 years
1980	Woman	Heterosexual	Cisgender	Brown	12 years and over
1981	Man	MSM/Gay/Lesbian	Cisgender	White	12 years and over
1982	Woman	Heterosexual	Cisgender	Brown	8-11 years
1983	Woman	Heterosexual	Cisgender	White	8-11 years
1984	Man	MSM/Gay/Lesbian	Cisgender	Brown	12 years and over
1985	Man	MSM/Gay/Lesbian	Cisgender	White	4-7 years
1986	Woman	Heterosexual	Cisgender	White	4-7 years
1987	Man	Heterosexual	Cisgender	Black	4-7 years
1988	Man	MSM/Gay/Lesbian	Cisgender	White	12 years and over
1989	Man	Heterosexual	Cisgender	Black	12 years and over
1990	Woman	Heterosexual	Transgender	Parda	De 8 a 11 anos
1991	Man	MSM/Gay/Lesbian	Cisgender	White	8-11 years
1992	Man	MSM/Gay/Lesbian	Cisgender	White	12 years and over
1993	Man	MSM/Gay/Lesbian	Cisgender	Brown	12 years and over
1994	Man	Heterosexual	Cisgender	Brown	12 years and over
1995	Man	Bisexual	Cisgender	Brown	12 years and over
1996	Man	MSM/Gay/Lesbian	Cisgender	Black	12 years and over
1997	Woman	Heterosexual	Cisgender	White	12 years and over
1998	Man	MSM/Gay/Lesbian	Cisgender	Brown	12 years and over
1999	Man	MSM/Gay/Lesbian	Cisgender	Brown	12 years and over
2000	Woman	Bisexual	Cisgender	Black	8-11 years
2001	Man	Bisexual	Cisgender	White	8-11 years
2002	Man	MSM/Gay/Lesbian	Cisgender	White	12 years and over
2003	Man	MSM/Gay/Lesbian	Cisgender	Brown	12 years and over
2004	Man	MSM/Gay/Lesbian	Cisgender	White	12 years and over
2005	Man	MSM/Gay/Lesbian	Cisgender	White	12 years and over
2006	Man	MSM/Gay/Lesbian	Cisgender	Brown	12 years and over
2007	Man	MSM/Gay/Lesbian	Cisgender	White	12 years and over
2008	Man	MSM/Gay/Lesbian	Cisgender	White	12 years and over
2009	Woman	Heterosexual	Cisgender	White	12 years and over
2010	Man	MSM/Gay/Lesbian	Cisgender	White	12 years and over
2011	Man	MSM/Gay/Lesbian	Cisgender	Brown	12 years and over
2012	Man	MSM/Gay/Lesbian	Cisgender	White	12 years and over
2013	Man	MSM/Gay/Lesbian	Cisgender	Brown	8-11 years
2014	Man	MSM/Gay/Lesbian	Cisgender	Black	12 years and over
2015	Man	MSM/Gay/Lesbian	Cisgender	White	12 years and over
2016	Man	MSM/Gay/Lesbian	Cisgender	White	12 years and over
2017	Man	MSM/Gay/Lesbian	Cisgender	White	12 years and over
2018	Man	MSM/Gay/Lesbian	Cisgender	White	8-11 years
2019	Woman	Bisexual	Cisgender	Black	12 years and over
2020	Woman	Heterosexual	Cisgender	Brown	4-7 years
2021	Man	MSM/Gay/Lesbian	Cisgender	White	8-11 years
2022	Man	MSM/Gay/Lesbian	Travestis	Parda	De 12 e mais anos
2023	Man	MSM/Gay/Lesbian	Cisgender	Brown	12 years and over
2024	Man	MSM/Gay/Lesbian	Cisgender	White	12 years and over
[truncated: 36,398 more rows]
