# Supplementary material for: Incidence and risk factors associated with acquired syphilis in HIV pre-exposure prophylaxis users
Source: PLoS One. 2024 Jul 5;19(7):e0303320. doi: 10.1371/journal.pone.0303320 (PMC11226132; doi:10.1371/journal.pone.0303320)
Supplement: S3 File — (ZIP) [file pone.0303320.s003.zip › BD2.xlsx]

## Sheet: Plan1
id	syphilis_before_prep	Alcohol_use
2	No	Yes
3	No	Yes
4	Yes	Yes
5	Yes	Yes
7	No	Yes
8	No	No
9	No	Yes
11	No	Yes
12	No	Yes
13	No	Yes
16	No	No
16	No	Yes
17	No	Yes
18	No	Yes
21	No	Yes
21	No	Yes
22	No	No
22	No	No
22	No	No
22	No	NULL
22	No	NULL
24	No	No
25	No	Yes
26	No	NULL
27	No	Yes
28	No	Yes
29	No	Yes
30	No	No
31	No	Yes
32	Yes	No
32	Yes	No
32	Yes	No
33	No	No
33	No	No
34	No	Yes
47	No	Yes
47	No	Yes
47	No	Yes
48	No	Yes
48	No	Yes
49	No	Yes
50	No	Yes
51	No	Yes
52	No	No
53	No	Yes
54	No	No
54	No	No
55	No	Yes
56	No	No
56	No	No
57	No	No
58	No	No
58	No	No
59	No	Yes
60	No	Yes
61	No	Yes
62	No	No
64	No	No
65	No	Yes
65	Yes	Yes
67	No	No
68	No	No
69	No	Yes
70	No	No
70	No	No
71	Yes	No
72	No	No
72	No	No
73	Yes	No
73	No	Yes
74	No	Yes
74	No	No
75	Yes	Yes
76	No	Yes
77	No	Yes
79	No	No
80	No	No
82	No	No
85	No	No
86	No	Yes
90	No	Yes
90	No	Yes
100	No	No
101	No	No
103	No	No
104	No	No
106	No	No
106	No	NULL
110	No	Yes
111	No	NULL
112	No	Yes
116	No	Yes
120	No	Yes
123	No	No
123	Yes	Yes
125	No	Yes
126	No	No
126	No	No
127	No	No
128	No	No
128	No	No
129	No	No
130	No	No
130	No	No
131	No	Yes
131	No	Yes
132	No	Yes
132	No	Yes
133	No	Yes
134	No	NULL
135	No	Yes
137	No	No
139	No	No
141	No	No
142	No	Yes
143	No	No
144	No	Yes
145	No	No
146	No	Yes
150	Yes	No
153	Yes	NULL
154	No	Yes
154	No	No
157	No	No
159	No	No
160	No	No
162	No	No
162	No	No
170	No	No
170	No	No
174	No	Yes
175	No	No
176	No	Yes
177	No	No
178	No	No
179	No	No
180	No	No
181	No	Yes
182	No	No
183	No	No
185	No	Yes
186	No	No
187	No	No
187	No	No
187	No	No
188	No	No
189	No	Yes
190	No	No
191	No	No
192	No	Yes
193	No	No
194	No	No
195	No	Yes
198	Yes	NULL
199	No	Yes
200	No	No
201	No	No
203	No	No
207	No	Yes
208	No	No
208	No	Yes
209	No	No
209	No	Yes
210	No	No
210	No	No
212	Yes	Yes
212	Yes	Yes
213	Yes	No
214	No	No
215	No	Yes
216	No	No
217	No	No
218	No	No
218	No	No
219	No	No
220	No	No
221	No	No
222	No	Yes
223	No	No
224	No	No
225	No	No
226	No	Yes
227	No	No
227	No	No
228	No	No
229	No	No
230	No	Yes
231	No	No
233	No	No
234	No	Yes
234	No	Yes
234	No	No
235	No	No
236	No	Yes
237	No	Yes
237	No	Yes
238	No	No
239	Yes	No
241	Yes	No
244	No	Yes
246	No	NULL
246	No	Yes
247	No	No
248	No	No
249	No	No
250	No	No
251	No	NULL
251	No	Yes
251	No	Yes
251	No	Yes
251	No	Yes
252	No	No
253	No	No
254	No	No
255	No	Yes
255	No	Yes
255	No	Yes
255	No	Yes
255	No	Yes
256	No	Yes
257	No	No
259	No	Yes
260	No	Yes
261	No	Yes
262	No	Yes
263	No	No
264	No	Yes
267	No	No
271	No	Yes
272	No	Yes
273	No	Yes
274	No	Yes
274	No	Yes
274	No	Yes
274	No	Yes
275	No	No
276	No	No
277	No	Yes
278	No	Yes
279	No	Yes
279	No	Yes
280	No	No
281	No	Yes
282	No	No
283	No	Yes
284	No	Yes
284	No	Yes
284	No	Yes
285	No	Yes
286	No	No
287	Yes	Yes
287	Yes	Yes
288	No	Yes
289	Yes	No
290	No	Yes
291	No	Yes
291	No	Yes
292	No	No
293	No	No
295	No	Yes
296	No	No
297	No	No
298	No	No
300	No	Yes
300	No	Yes
301	No	No
302	No	Yes
302	No	Yes
305	No	No
306	No	Yes
306	No	Yes
308	No	Yes
309	No	No
309	No	Yes
311	No	No
312	No	Yes
314	No	Yes
315	No	Yes
316	No	No
317	Yes	No
318	No	Yes
318	No	Yes
319	No	No
320	No	No
321	No	Yes
321	No	Yes
321	No	Yes
322	No	No
323	No	No
324	No	No
324	No	No
325	No	Yes
326	No	Yes
326	No	Yes
326	No	Yes
327	No	No
329	No	No
330	No	No
330	No	Yes
331	Yes	Yes
332	No	No
333	No	Yes
334	No	No
335	No	No
336	No	Yes
337	No	No
337	No	No
338	No	Yes
339	No	Yes
340	No	No
341	No	Yes
342	No	Yes
343	No	No
344	No	No
345	No	No
346	No	Yes
347	No	Yes
348	No	No
349	No	Yes
350	No	Yes
352	Yes	No
354	No	Yes
355	No	Yes
357	No	Yes
358	No	No
360	No	Yes
361	No	Yes
362	No	Yes
362	No	Yes
363	No	No
364	No	Yes
364	No	Yes
365	No	NULL
366	No	Yes
367	No	Yes
368	No	No
369	No	Yes
370	No	No
371	No	Yes
372	No	Yes
373	Yes	No
373	Yes	No
373	No	Yes
374	No	NULL
374	No	No
375	No	Yes
377	No	No
378	No	Yes
380	No	Yes
381	No	Yes
382	No	No
383	No	Yes
384	Yes	Yes
385	No	No
386	No	No
387	No	Yes
388	Yes	No
389	No	Yes
390	No	Yes
392	No	No
393	No	No
394	No	Yes
395	No	Yes
398	No	NULL
399	No	NULL
400	Yes	No
401	No	No
402	No	Yes
403	No	No
404	No	Yes
405	Yes	No
406	No	No
407	No	No
408	No	No
409	No	Yes
410	No	No
411	No	No
412	No	No
413	No	No
414	No	No
416	No	No
417	No	Yes
418	No	Yes
419	No	Yes
420	No	Yes
421	No	No
421	No	No
423	No	Yes
423	No	Yes
424	No	Yes
426	No	NULL
427	No	No
427	No	No
427	No	No
429	No	Yes
430	No	No
432	No	No
432	No	No
433	No	NULL
434	No	Yes
435	No	No
436	Yes	Yes
437	No	No
438	No	Yes
439	No	No
440	No	Yes
441	No	No
442	No	Yes
443	No	Yes
444	Yes	No
445	No	No
445	No	No
446	No	Yes
448	No	Yes
450	No	No
451	No	Yes
451	No	Yes
452	No	Yes
453	Yes	Yes
454	No	No
454	No	No
455	No	No
456	No	Yes
456	No	NULL
456	No	Yes
457	No	NULL
460	Yes	No
461	No	Yes
462	No	Yes
463	No	Yes
464	No	Yes
465	No	Yes
466	No	Yes
466	No	Yes
467	No	Yes
468	No	No
469	No	Yes
470	No	Yes
471	No	Yes
471	No	Yes
472	No	Yes
473	No	Yes
473	No	Yes
474	Yes	No
475	Yes	No
476	No	Yes
477	No	Yes
478	No	Yes
479	No	No
480	No	Yes
481	No	No
483	No	Yes
484	No	Yes
484	No	Yes
485	No	No
486	No	Yes
487	No	No
488	No	No
489	No	Yes
491	No	No
491	No	No
492	No	Yes
493	No	No
494	No	Yes
495	No	Yes
496	No	Yes
498	No	No
499	No	Yes
500	No	No
501	No	No
501	No	No
502	No	Yes
504	No	Yes
505	Yes	Yes
506	No	Yes
507	Yes	No
508	No	Yes
509	No	Yes
510	No	NULL
511	No	Yes
511	No	Yes
514	No	Yes
517	Yes	No
518	No	No
519	No	No
520	No	No
521	No	Yes
521	No	Yes
521	No	NULL
522	No	No
523	No	No
523	No	No
525	No	Yes
530	Yes	Yes
530	No	Yes
531	No	Yes
531	No	Yes
532	No	No
533	No	No
534	No	Yes
536	No	Yes
537	No	No
538	No	Yes
538	No	Yes
539	No	No
540	No	No
541	No	No
542	No	Yes
543	No	Yes
544	Yes	No
546	No	No
547	No	No
549	Yes	No
550	No	Yes
550	No	Yes
551	No	Yes
552	No	Yes
553	No	NULL
554	No	Yes
555	No	NULL
556	No	Yes
556	No	Yes
557	No	Yes
559	No	No
561	No	Yes
562	Yes	Yes
563	No	No
564	No	No
565	No	No
566	No	No
567	No	Yes
568	No	No
569	No	No
571	No	Yes
572	No	Yes
573	No	Yes
574	No	No
575	No	Yes
575	No	Yes
576	No	No
577	No	Yes
578	No	Yes
579	No	Yes
580	No	Yes
581	No	No
583	No	No
589	No	Yes
592	No	No
593	No	No
594	No	Yes
594	No	Yes
597	No	No
598	No	No
599	No	Yes
601	No	Yes
601	No	No
602	No	No
604	No	No
604	No	Yes
605	No	Yes
606	No	Yes
607	No	No
608	No	Yes
608	No	Yes
609	No	No
610	No	No
610	No	No
611	No	Yes
612	No	Yes
613	No	Yes
613	No	Yes
614	No	No
615	No	Yes
616	No	Yes
617	No	Yes
618	No	Yes
619	No	Yes
620	No	No
620	No	Yes
621	No	No
623	No	Yes
624	No	Yes
626	No	No
626	No	No
627	No	No
629	No	Yes
630	No	No
631	No	Yes
632	No	No
633	No	No
635	No	Yes
636	No	Yes
637	No	Yes
638	No	Yes
639	No	No
640	No	Yes
641	No	No
642	Yes	No
644	No	No
645	No	Yes
648	No	No
649	No	No
650	No	Yes
651	No	Yes
651	No	No
652	No	Yes
653	No	No
653	No	No
654	No	Yes
655	No	No
656	No	No
657	No	No
658	No	Yes
659	No	No
660	No	Yes
661	No	Yes
666	No	Yes
667	Yes	No
668	No	No
670	No	Yes
671	No	Yes
672	No	No
673	No	Yes
674	No	No
675	No	Yes
676	No	No
677	No	Yes
678	No	No
679	No	Yes
680	No	Yes
681	No	No
682	No	No
683	No	Yes
684	No	No
685	No	Yes
686	No	Yes
687	No	Yes
688	No	Yes
689	No	Yes
691	No	Yes
692	No	No
693	No	No
694	No	NULL
696	No	No
697	No	Yes
698	No	Yes
700	No	No
701	No	Yes
702	No	Yes
710	No	Yes
713	No	No
715	No	Yes
716	No	No
717	No	Yes
718	Yes	Yes
719	No	Yes
720	No	Yes
721	No	Yes
722	No	Yes
723	No	Yes
724	No	No
725	No	No
726	No	Yes
727	No	No
728	No	Yes
729	No	No
730	No	No
731	No	No
732	No	Yes
733	Yes	No
734	No	No
735	No	No
736	No	Yes
737	No	No
738	No	Yes
739	No	Yes
740	No	No
741	No	Yes
741	No	Yes
742	No	No
743	No	Yes
744	No	No
744	No	No
745	No	Yes
745	No	Yes
746	No	Yes
747	No	Yes
747	No	Yes
748	No	Yes
749	No	Yes
750	No	Yes
751	No	Yes
752	No	Yes
753	No	No
754	No	No
755	No	Yes
756	No	Yes
756	No	No
758	No	Yes
759	Yes	No
760	No	Yes
761	No	Yes
762	Yes	No
763	No	No
764	Yes	Yes
765	No	No
766	No	No
767	No	No
768	No	No
768	No	No
769	No	No
770	Yes	No
775	No	No
777	No	Yes
780	No	No
781	No	Yes
781	No	Yes
782	No	No
783	No	Yes
784	No	Yes
785	No	No
786	No	Yes
787	Yes	Yes
788	No	No
789	No	No
790	Yes	No
790	Yes	No
791	No	Yes
792	No	No
792	No	No
793	No	Yes
794	No	Yes
795	No	Yes
796	No	Yes
796	No	Yes
797	No	Yes
798	No	Yes
799	No	No
800	No	Yes
801	No	Yes
802	No	No
802	No	No
803	No	No
805	No	Yes
805	No	Yes
806	No	No
807	No	Yes
808	No	No
809	No	Yes
810	No	No
811	No	No
812	No	No
813	No	Yes
816	No	No
817	No	Yes
818	No	Yes
819	Yes	No
820	No	Yes
821	No	No
822	No	Yes
823	No	Yes
824	No	No
825	No	No
826	No	Yes
827	No	No
828	Yes	Yes
829	No	Yes
830	Yes	Yes
831	No	Yes
832	No	Yes
833	No	Yes
834	No	No
835	No	No
836	No	Yes
837	No	Yes
837	No	No
838	No	No
839	No	Yes
840	No	Yes
841	No	Yes
845	No	Yes
846	No	Yes
847	No	Yes
848	No	Yes
849	No	Yes
850	No	No
854	No	No
855	No	Yes
861	No	Yes
862	No	No
862	No	No
863	No	No
864	No	Yes
866	No	Yes
868	No	No
869	No	No
870	No	Yes
872	No	Yes
873	No	No
874	No	No
875	No	Yes
876	No	Yes
876	No	Yes
878	No	No
879	No	Yes
879	No	Yes
880	No	No
881	No	Yes
882	Yes	Yes
882	No	Yes
884	No	Yes
887	No	Yes
888	No	No
889	No	Yes
891	No	Yes
892	No	Yes
893	No	No
895	No	No
896	No	Yes
897	No	Yes
897	No	Yes
898	No	Yes
899	No	Yes
900	No	Yes
901	No	Yes
902	No	No
904	No	Yes
906	No	No
907	No	Yes
909	No	Yes
910	No	Yes
911	No	Yes
912	No	Yes
913	No	No
913	No	Yes
914	No	No
915	Yes	Yes
916	No	No
917	Yes	Yes
917	No	No
918	No	Yes
919	No	No
920	No	No
921	No	No
922	No	No
923	Yes	No
924	No	Yes
925	No	No
926	No	Yes
927	No	Yes
928	No	Yes
929	No	Yes
930	No	No
931	No	Yes
932	No	No
933	No	Yes
933	No	Yes
934	No	Yes
935	No	Yes
936	No	No
937	No	No
938	No	Yes
939	No	Yes
940	No	Yes
942	No	Yes
943	No	Yes
944	No	Yes
945	No	Yes
946	No	Yes
947	No	No
948	No	Yes
949	No	No
950	No	Yes
952	No	Yes
953	No	Yes
954	No	No
955	No	No
956	No	No
957	No	Yes
958	No	No
958	No	No
959	No	No
960	No	No
961	No	Yes
962	No	Yes
965	No	Yes
966	No	No
967	No	Yes
968	No	No
969	No	No
970	No	Yes
971	No	No
972	No	Yes
973	No	Yes
973	No	Yes
974	Yes	No
975	No	No
976	No	Yes
977	No	Yes
978	Yes	Yes
979	No	Yes
980	No	Yes
981	No	Yes
982	No	Yes
983	No	Yes
984	No	No
985	No	Yes
986	No	No
987	No	Yes
988	No	Yes
989	No	No
990	No	Yes
991	Yes	No
998	No	Yes
999	No	Yes
1000	Yes	Yes
1001	No	Yes
1002	No	No
1003	No	Yes
1003	No	No
1004	No	No
1005	No	No
1007	No	No
1007	No	No
1009	No	No
1010	No	Yes
1011	No	Yes
1012	No	No
1013	No	Yes
1014	No	Yes
1015	No	Yes
1016	No	Yes
1017	No	No
1018	No	No
1019	No	No
1020	No	Yes
1021	No	Yes
1022	No	Yes
1023	No	Yes
1024	No	Yes
1025	No	Yes
1025	No	Yes
1026	No	Yes
1027	No	No
1028	No	No
1029	No	Yes
1030	Yes	Yes
1031	No	No
1032	Yes	Yes
1033	No	No
1035	Yes	Yes
1036	No	No
1037	No	Yes
1038	No	No
1039	No	Yes
1041	No	Yes
1043	No	Yes
1044	No	Yes
1046	No	No
1047	No	Yes
1048	No	Yes
1048	No	Yes
1049	No	Yes
1050	No	Yes
1050	No	Yes
1051	No	No
1053	Yes	Yes
1054	No	Yes
1055	No	Yes
1056	No	Yes
1057	No	No
1058	No	Yes
1060	No	Yes
1061	Yes	Yes
1062	No	Yes
1063	No	Yes
1064	No	No
1065	No	Yes
1066	No	No
1067	No	Yes
1068	No	Yes
1069	No	Yes
1070	No	Yes
1070	No	No
1071	No	Yes
1071	No	Yes
1073	No	Yes
1073	No	Yes
1073	No	Yes
1075	No	No
1076	No	No
1078	No	Yes
1079	Yes	Yes
1080	No	Yes
1081	No	No
1082	No	No
1082	No	No
1083	No	No
1083	No	Yes
1085	No	No
1086	No	Yes
1088	No	Yes
1089	No	Yes
1093	No	Yes
1094	No	Yes
1095	No	No
1097	No	Yes
1099	No	Yes
1102	No	No
1103	No	Yes
1105	No	No
1105	No	Yes
1105	No	No
1106	Yes	Yes
1107	No	Yes
1108	No	Yes
1109	No	Yes
1110	No	Yes
1111	No	No
1112	No	Yes
1113	Yes	Yes
1114	No	Yes
1115	No	Yes
1116	No	No
1117	No	No
1118	No	No
1119	No	No
1121	No	Yes
1122	No	Yes
1123	Yes	No
1124	Yes	Yes
1126	No	Yes
1127	No	No
1128	No	Yes
1129	No	Yes
1129	No	Yes
1133	No	Yes
1134	No	Yes
1135	No	Yes
1135	No	No
1136	No	Yes
1137	No	Yes
1138	No	Yes
1138	Yes	No
1141	No	Yes
1142	No	Yes
1143	No	Yes
1143	No	Yes
1144	No	No
1146	No	Yes
1147	No	No
1148	No	Yes
1149	No	Yes
1150	No	No
1151	Yes	No
1151	Yes	No
1152	No	Yes
1153	No	No
1154	No	No
1155	No	No
1156	No	Yes
1157	No	Yes
1158	No	No
1159	No	No
1160	No	No
1163	No	Yes
1165	No	NULL
1166	No	No
1169	No	Yes
1170	No	No
1171	No	No
1171	No	Yes
1175	No	Yes
1176	No	Yes
1177	No	Yes
1179	No	Yes
1180	No	Yes
1182	No	Yes
1184	No	No
1185	No	No
1186	No	Yes
1187	No	Yes
1188	No	NULL
1190	No	No
1191	No	No
1192	No	Yes
1193	No	No
1193	No	Yes
1194	No	NULL
1195	No	Yes
1196	No	Yes
1197	No	Yes
1198	No	No
1199	No	No
1200	No	Yes
1201	No	Yes
1202	No	No
1202	No	No
1203	Yes	No
1204	No	Yes
1204	No	Yes
1204	No	No
1205	No	Yes
1205	No	Yes
1206	No	Yes
1207	No	Yes
1208	No	Yes
1209	No	Yes
1210	Yes	NULL
1211	No	Yes
1212	No	Yes
1213	No	Yes
1214	No	No
1215	No	Yes
1216	No	Yes
1218	No	No
1219	No	No
1225	No	Yes
1226	No	Yes
1227	No	Yes
1229	No	Yes
1230	Yes	Yes
1231	No	Yes
1232	No	Yes
1232	No	No
1232	No	Yes
1233	No	No
1234	No	No
1235	No	No
1236	No	No
1237	No	No
1238	Yes	No
1239	No	Yes
1240	No	Yes
1240	No	No
1244	Yes	No
1246	No	Yes
1247	No	Yes
1248	Yes	Yes
1249	No	Yes
1249	No	No
1250	No	Yes
1251	Yes	Yes
1252	No	Yes
1253	No	No
1255	Yes	No
1256	No	No
1257	Yes	Yes
1257	No	Yes
1258	No	Yes
1260	No	Yes
1261	No	Yes
1262	No	Yes
1264	No	Yes
1265	No	Yes
1265	No	No
1266	No	No
1267	No	Yes
1268	No	No
1269	No	No
1271	No	No
1272	No	No
1273	No	Yes
1273	No	Yes
1274	No	No
1275	No	No
1276	No	Yes
1277	No	No
1278	No	No
1279	No	No
1280	No	Yes
1281	No	Yes
1282	No	No
1283	No	No
1284	No	No
1285	No	Yes
1287	No	No
1288	No	No
1292	No	No
1294	No	Yes
1295	No	No
1296	No	Yes
1297	No	Yes
1297	No	Yes
1298	No	Yes
1299	Yes	Yes
1300	No	Yes
1301	No	No
1302	No	No
1302	No	No
1303	No	No
1304	No	Yes
1305	No	No
1306	No	Yes
1307	No	Yes
1308	No	No
1309	No	Yes
1310	No	No
1311	No	Yes
1312	No	Yes
1313	No	No
1313	No	No
1314	No	No
1315	No	No
1316	No	Yes
1317	No	No
1319	No	No
1319	No	No
1321	No	Yes
1322	No	Yes
1323	No	Yes
1325	No	No
1326	Yes	Yes
1335	No	No
1337	No	Yes
1337	No	Yes
1338	No	NULL
1339	No	Yes
1340	No	Yes
1341	No	No
1343	No	Yes
1344	No	No
1345	No	NULL
1349	No	Yes
1350	No	Yes
1351	No	No
1353	No	Yes
1353	No	Yes
1354	No	Yes
1356	No	Yes
1362	No	Yes
1362	No	Yes
1365	No	Yes
1369	No	No
1371	No	Yes
1373	No	No
1373	No	No
1374	No	No
1374	No	No
1375	No	No
1376	No	NULL
1377	No	Yes
1378	No	Yes
1379	No	Yes
1380	No	No
1381	No	No
1382	No	No
1383	No	No
1383	No	No
1384	No	Yes
1385	No	Yes
1387	No	Yes
1388	No	No
1389	No	No
1390	No	No
1391	No	Yes
1392	No	Yes
1393	No	Yes
1395	No	No
1396	No	Yes
1397	No	Yes
1398	No	Yes
1399	No	No
1400	No	Yes
1401	No	Yes
1402	No	Yes
1404	Yes	Yes
1404	No	Yes
1406	No	No
1409	No	Yes
1410	No	Yes
1411	No	Yes
1412	No	Yes
1412	No	No
1412	No	No
1413	No	Yes
1414	No	Yes
1415	No	No
1416	No	Yes
1417	No	Yes
1418	No	No
1419	No	No
1420	No	Yes
1421	No	Yes
1422	No	No
1423	No	Yes
1424	No	No
1425	No	Yes
1426	No	No
1428	No	Yes
1429	No	Yes
1430	Yes	No
1431	No	No
1432	No	No
1433	No	Yes
1434	No	Yes
1434	No	Yes
1435	No	No
1436	No	Yes
1437	Yes	Yes
1438	No	Yes
1439	No	No
1440	No	No
1441	No	No
1442	Yes	Yes
1443	Yes	Yes
1444	No	Yes
1445	No	Yes
1446	No	Yes
1447	No	No
1449	No	Yes
1451	No	Yes
1452	No	Yes
1452	No	No
1453	No	No
1454	No	No
1455	No	Yes
1456	No	Yes
1457	No	No
1458	No	Yes
1460	No	Yes
1461	No	Yes
1462	No	Yes
1462	No	No
1463	No	Yes
1464	No	Yes
1466	No	Yes
1467	No	Yes
1468	No	Yes
1469	No	Yes
1470	No	Yes
1471	Yes	No
1472	No	Yes
1473	No	No
1474	No	No
1475	No	No
1476	No	Yes
1476	No	Yes
1477	No	No
1478	No	No
1479	No	Yes
1480	Yes	Yes
1481	No	No
1482	No	No
1483	No	No
1484	No	No
1485	No	Yes
1486	No	Yes
1487	No	Yes
1488	No	Yes
1489	No	No
1490	No	Yes
1491	No	Yes
1492	No	Yes
1493	No	No
1494	No	No
1495	No	Yes
1496	No	Yes
1497	No	Yes
1499	No	No
1501	No	Yes
1501	No	Yes
1504	No	No
1505	No	Yes
1505	No	Yes
1506	No	No
1507	No	No
1508	No	Yes
1510	No	Yes
1512	No	No
1516	No	No
1521	No	No
1523	No	No
1523	No	No
1523	No	No
1526	No	No
1527	No	Yes
1528	No	Yes
1529	No	No
1530	No	Yes
1531	No	No
1532	No	No
1533	No	Yes
1534	No	Yes
1535	No	Yes
1537	No	Yes
1538	No	Yes
1538	No	Yes
1539	No	No
1540	No	Yes
1541	No	Yes
1544	No	Yes
1544	No	No
1545	No	No
1546	No	No
1548	No	Yes
1548	No	Yes
1549	No	Yes
1553	Yes	Yes
1554	No	Yes
1556	No	Yes
1557	No	Yes
1562	No	No
1563	No	Yes
1565	No	NULL
1568	No	Yes
1569	Yes	Yes
1570	Yes	Yes
1571	No	No
1572	No	Yes
1573	No	No
1574	No	Yes
1576	No	Yes
1577	No	No
1578	No	Yes
1579	No	Yes
1580	Yes	No
1581	Yes	Yes
1582	No	Yes
1583	No	Yes
1584	No	Yes
1585	No	No
1586	No	No
1587	No	Yes
1588	No	No
1591	Yes	Yes
1592	No	No
1594	No	Yes
1596	No	No
1598	Yes	Yes
1603	No	Yes
1604	No	Yes
1605	No	No
1607	No	NULL
1609	No	Yes
1610	No	No
1612	No	Yes
1612	No	No
1615	No	Yes
1618	No	Yes
1619	No	No
1620	No	No
1621	No	Yes
1622	No	Yes
1623	No	Yes
1624	No	Yes
1625	No	Yes
1626	No	Yes
1627	No	Yes
1628	No	Yes
1629	Yes	No
1630	No	No
1630	No	No
1633	No	No
1634	No	No
1635	No	Yes
1636	No	Yes
1637	No	No
1638	No	Yes
1638	No	No
1638	No	No
1639	Yes	Yes
1640	No	No
1640	No	No
1641	No	No
1642	No	Yes
1643	No	No
1644	No	Yes
1645	No	Yes
1645	No	Yes
1646	No	No
1647	No	Yes
1648	No	Yes
1649	No	Yes
1651	No	Yes
1652	No	No
1653	No	Yes
1653	No	Yes
1653	No	Yes
1653	No	No
1654	No	No
1656	No	Yes
1657	No	Yes
1659	No	Yes
1660	Yes	Yes
1661	No	No
1662	No	Yes
1663	No	Yes
1664	No	Yes
1664	No	Yes
1665	No	Yes
1666	No	Yes
1667	Yes	No
1668	No	Yes
1669	No	Yes
1670	Yes	Yes
1671	No	Yes
1672	No	Yes
1673	No	No
1674	Yes	No
1675	No	No
1676	No	No
1677	No	No
1678	No	Yes
1679	No	Yes
1680	No	No
1681	No	Yes
1683	No	Yes
1685	No	Yes
1686	No	No
1686	No	No
1687	No	No
1688	No	No
1689	No	Yes
1690	No	Yes
1691	No	No
1692	No	Yes
1693	No	No
1694	No	Yes
1695	No	No
1701	No	Yes
1702	No	No
1705	No	No
1706	No	Yes
1707	No	Yes
1707	No	Yes
1709	Yes	No
1711	No	Yes
1711	No	Yes
1712	No	Yes
1712	No	Yes
1716	No	No
1716	Yes	No
1718	No	No
1719	No	No
1719	No	No
1720	No	No
1722	No	Yes
1723	No	No
1724	No	Yes
1725	No	No
1726	No	Yes
1727	No	No
1728	No	No
1729	Yes	No
1730	No	Yes
1731	No	No
1732	No	Yes
1734	No	No
1736	No	No
1743	No	Yes
1747	No	No
1749	No	No
1756	No	No
1758	No	No
1758	No	Yes
1760	No	No
1762	No	Yes
1763	No	Yes
1764	No	Yes
1765	Yes	Yes
1766	No	Yes
1767	No	Yes
1768	No	Yes
1769	No	NULL
1769	No	No
1770	No	Yes
1771	No	No
1772	No	Yes
1773	No	Yes
1774	No	No
1775	No	Yes
1776	No	No
1776	No	No
1777	No	No
1778	No	No
1779	No	No
1780	No	Yes
1781	No	No
1782	No	Yes
1783	Yes	Yes
1785	No	No
1786	No	Yes
1787	No	Yes
1788	No	No
1789	No	No
1790	No	No
1792	No	Yes
1793	No	No
1794	No	No
1795	Yes	Yes
1796	No	No
1797	Yes	Yes
1799	No	Yes
1800	No	No
1800	No	No
1801	No	Yes
1801	No	No
1802	No	No
1803	No	Yes
1804	No	Yes
1805	No	No
1806	No	Yes
1807	No	Yes
1808	No	No
1809	No	No
1810	No	No
1811	No	Yes
1812	No	Yes
1813	No	Yes
1814	No	Yes
1815	No	No
1816	Yes	No
1817	No	Yes
1822	No	No
1823	No	Yes
1824	No	No
1825	No	No
1826	No	Yes
1833	No	Yes
1834	No	Yes
1835	No	No
1842	No	Yes
1842	No	Yes
1843	No	Yes
1847	No	No
1848	No	Yes
1852	No	Yes
1854	Yes	No
1859	No	No
1862	No	Yes
1863	No	Yes
1865	No	Yes
1866	No	No
1867	No	Yes
1869	No	No
1871	No	Yes
1872	No	No
1873	No	Yes
1874	No	No
1875	No	No
1876	No	No
1876	No	Yes
1877	No	Yes
1878	No	No
1879	No	Yes
1879	No	Yes
1880	Yes	No
1881	No	No
1882	No	No
1884	No	Yes
1885	No	No
1886	No	No
1887	No	Yes
1887	No	Yes
1889	No	No
1890	No	No
1895	No	No
1896	No	No
1899	No	Yes
1900	Yes	Yes
1901	No	Yes
1902	No	No
1903	Yes	Yes
1904	No	No
1905	No	Yes
1906	No	No
1907	No	Yes
1907	No	Yes
1907	No	No
1908	No	No
1909	No	Yes
1910	Yes	Yes
1911	No	Yes
1912	No	Yes
1913	No	No
1914	No	No
1915	No	No
1916	No	No
1916	No	No
1917	No	No
1917	No	No
1918	No	Yes
1919	No	Yes
1921	No	Yes
1922	No	Yes
1922	No	Yes
1923	No	Yes
1925	No	No
1927	No	Yes
1929	No	Yes
1930	No	No
1931	No	No
1932	No	Yes
1933	No	Yes
1934	No	No
1934	No	No
1936	No	Yes
1936	Yes	No
1937	No	Yes
1938	No	Yes
1939	No	Yes
1940	Yes	Yes
1940	No	Yes
1942	No	Yes
1943	No	Yes
1944	No	Yes
1945	No	Yes
1947	No	Yes
1948	No	No
1949	No	No
1951	No	Yes
1952	No	Yes
1953	No	Yes
1954	No	Yes
1955	No	Yes
1957	No	Yes
1958	Yes	No
1960	Yes	Yes
1962	No	Yes
1962	No	Yes
1963	No	Yes
1964	No	Yes
1964	No	Yes
1966	No	No
1967	No	No
1968	Yes	Yes
1969	No	No
1969	No	No
1970	No	No
1971	No	Yes
1972	No	No
1973	No	Yes
1973	No	Yes
1974	No	Yes
1974	No	Yes
1975	No	Yes
1975	No	No
1976	No	Yes
1977	No	No
1978	No	Yes
1978	No	Yes
1978	No	Yes
1979	No	No
1980	No	No
1981	No	NULL
1982	No	No
1982	No	No
1983	No	Yes
1984	No	Yes
1985	No	No
1986	No	No
1987	No	No
1988	No	Yes
1989	No	Yes
1990	No	Yes
1991	No	Yes
1992	Yes	No
1993	No	Yes
1994	No	No
1995	Yes	Yes
1997	No	No
1998	No	Yes
1999	No	No
2000	No	No
2001	No	Yes
2002	No	Yes
2003	No	Yes
2004	No	Yes
2005	No	Yes
2006	No	Yes
2007	No	Yes
2009	No	No
2009	No	No
2010	No	Yes
2011	No	Yes
2014	No	Yes
2015	No	Yes
2016	No	Yes
2017	No	Yes
2018	No	Yes
2019	No	Yes
2020	No	No
2022	No	No
2023	No	Yes
2024	No	No
2025	No	Yes
2026	No	Yes
2027	No	Yes
2028	No	Yes
2029	No	Yes
2030	No	Yes
2031	No	No
2032	No	Yes
2033	No	No
2034	No	Yes
2035	No	No
2036	No	No
2037	No	Yes
2038	No	No
2039	No	No
2040	No	Yes
2043	No	No
2045	No	Yes
2046	No	No
2047	No	No
2048	No	No
2049	No	Yes
2050	No	No
2051	No	No
2051	No	Yes
2052	No	No
2053	No	Yes
2054	No	Yes
2055	No	Yes
2056	No	NULL
2057	No	Yes
2058	No	No
2059	No	Yes
2060	No	Yes
2061	No	No
2062	No	Yes
2063	No	Yes
2064	No	No
2065	No	No
2066	Yes	No
2067	No	Yes
2068	No	No
2069	No	Yes
2070	Yes	Yes
2071	No	No
2072	No	Yes
2073	No	Yes
2074	No	Yes
2075	No	No
2076	No	No
2077	Yes	No
2080	No	Yes
2081	Yes	Yes
2082	No	Yes
2083	No	No
2084	No	No
2085	No	No
2086	No	No
2087	No	Yes
2088	No	No
2089	No	Yes
2090	No	Yes
2091	No	Yes
2092	No	Yes
2093	No	Yes
2094	No	Yes
2095	No	Yes
2096	Yes	Yes
2096	No	No
2097	No	No
2098	No	Yes
2099	No	Yes
2100	No	No
2101	No	Yes
2102	No	No
2104	Yes	No
2105	No	Yes
2106	No	Yes
2107	No	No
2108	No	Yes
2109	No	No
2110	No	Yes
2111	No	Yes
2112	No	Yes
2113	No	No
2114	No	Yes
2115	No	Yes
2116	No	No
2117	No	No
2118	No	No
2119	No	No
2120	No	No
2121	No	No
2122	No	No
2123	No	Yes
2124	No	Yes
2125	No	No
2126	No	No
2127	No	No
2128	No	Yes
2129	No	Yes
2130	No	No
2131	No	Yes
2132	No	No
2133	No	No
2134	No	No
2135	No	No
2136	Yes	Yes
2137	No	No
2137	No	No
2138	Yes	Yes
2138	No	Yes
2139	No	No
2139	No	No
2140	No	Yes
2141	No	Yes
2142	No	Yes
2143	No	No
2144	No	Yes
2145	No	No
2146	No	Yes
2146	No	No
2146	No	No
2147	No	Yes
2149	No	Yes
2150	No	No
2152	No	No
2153	No	No
2154	No	Yes
2155	No	Yes
2156	No	Yes
2157	No	No
2158	No	No
2159	No	No
2162	No	Yes
2165	No	No
2167	No	Yes
2167	No	Yes
2168	No	Yes
2169	No	No
2169	No	No
2170	No	No
2171	No	Yes
2177	No	Yes
2179	No	Yes
2180	No	Yes
2182	No	No
2183	No	NULL
2186	No	No
2187	No	Yes
2188	No	Yes
2189	No	Yes
2190	No	Yes
2191	No	Yes
2192	Yes	Yes
2193	No	Yes
2194	No	No
2195	No	No
2196	No	Yes
2197	No	No
2198	No	No
2199	No	Yes
2200	No	No
2201	No	Yes
2202	No	No
2203	Yes	Yes
2204	No	Yes
2205	No	No
2205	No	No
2206	No	No
2207	No	Yes
2208	No	No
2209	No	Yes
2210	No	NULL
2211	Yes	Yes
2212	No	Yes
2213	No	No
2213	No	No
2214	No	No
2215	No	Yes
2216	No	No
2217	No	Yes
2219	No	Yes
2220	No	Yes
2221	No	Yes
2221	Yes	Yes
2222	No	Yes
2223	No	Yes
2224	No	Yes
2225	Yes	No
2226	No	No
2227	No	No
2228	No	No
2229	No	No
2230	No	Yes
2231	No	No
2232	No	Yes
2233	No	Yes
2233	Yes	Yes
2234	No	No
2235	No	No
2236	No	Yes
2237	No	Yes
2238	No	No
2239	No	Yes
2240	Yes	Yes
2241	No	Yes
2242	No	No
2243	No	No
2244	No	Yes
2245	No	No
2245	No	No
2246	No	Yes
[truncated: 33,916 more rows]
