# Supplementary material for: Incidence and risk factors associated with acquired syphilis in HIV pre-exposure prophylaxis users
Source: PLoS One. 2024 Jul 5;19(7):e0303320. doi: 10.1371/journal.pone.0303320 (PMC11226132; doi:10.1371/journal.pone.0303320)
Supplement: S3 File — (ZIP) [file pone.0303320.s003.zip › BD3.xlsx]

## Sheet: Plan1
id	syphilis_30days_afterprep
2	No
3	No
7	No
8	No
9	No
11	No
12	Not performed/unavailable
16	Not performed/unavailable
16	Not performed/unavailable
18	No
21	No
22	No
22	No
24	No
27	Not performed/unavailable
28	No
32	Not performed/unavailable
33	No
47	Not performed/unavailable
48	No
49	Not performed/unavailable
52	No
53	Not performed/unavailable
54	No
55	No
56	No
56	No
58	Not performed/unavailable
58	Not performed/unavailable
61	Not performed/unavailable
64	No
69	No
71	No
72	Not performed/unavailable
73	No
74	No
75	No
76	Not performed/unavailable
77	Not performed/unavailable
79	Not performed/unavailable
80	Not performed/unavailable
85	No
86	No
90	Not performed/unavailable
101	No
103	No
104	No
106	No
111	No
112	No
114	No
115	Not performed/unavailable
116	Not performed/unavailable
123	No
124	No
125	No
126	No
127	No
128	No
129	No
130	No
130	No
131	No
132	No
133	No
134	No
135	No
136	No
137	No
139	No
142	No
143	No
144	Not performed/unavailable
145	No
146	No
149	No
150	Not performed/unavailable
152	No
154	No
154	No
156	No
159	No
160	No
162	No
163	No
165	No
170	No
170	No
173	No
174	Not performed/unavailable
175	Not performed/unavailable
176	Not performed/unavailable
177	No
178	No
179	No
180	No
181	No
182	No
186	No
187	No
188	Not performed/unavailable
189	Not performed/unavailable
190	Not performed/unavailable
191	Not performed/unavailable
192	No
194	No
195	No
196	No
199	No
200	No
201	No
203	Not performed/unavailable
205	No
208	Not performed/unavailable
208	Not performed/unavailable
209	Not performed/unavailable
209	Not performed/unavailable
210	Not performed/unavailable
210	Not performed/unavailable
212	Yes
213	No
214	Yes
215	Not performed/unavailable
216	Not performed/unavailable
217	No
218	No
218	No
219	No
220	Not performed/unavailable
221	No
222	Not performed/unavailable
223	No
224	No
225	Yes
226	No
227	Not performed/unavailable
227	No
228	Not performed/unavailable
229	No
231	No
233	No
234	No
236	No
237	Not performed/unavailable
238	No
239	Not performed/unavailable
244	Not performed/unavailable
246	No
247	Not performed/unavailable
248	Not performed/unavailable
249	Not performed/unavailable
250	Not performed/unavailable
251	Not performed/unavailable
251	No
251	Not performed/unavailable
252	Not performed/unavailable
254	No
255	Not performed/unavailable
255	No
256	Not performed/unavailable
259	No
260	No
261	No
262	No
263	No
264	No
267	No
271	No
273	No
274	Not performed/unavailable
274	No
275	No
276	Not performed/unavailable
277	No
278	No
279	No
280	Not performed/unavailable
281	No
283	No
284	No
284	No
284	No
286	No
287	Not performed/unavailable
288	Not performed/unavailable
289	Not performed/unavailable
290	No
291	No
292	No
293	Not performed/unavailable
296	No
297	No
298	No
302	No
302	No
304	No
305	No
306	No
306	No
307	No
308	No
309	Not performed/unavailable
309	No
311	Not performed/unavailable
314	Not performed/unavailable
315	Not performed/unavailable
316	Not performed/unavailable
317	Not performed/unavailable
318	Not performed/unavailable
318	Not performed/unavailable
319	Not performed/unavailable
321	No
321	Not performed/unavailable
324	No
325	No
326	No
327	No
329	No
330	No
331	Yes
332	Not performed/unavailable
333	No
335	Yes
336	No
337	No
338	No
340	No
341	Not performed/unavailable
342	No
344	No
345	No
346	No
347	Not performed/unavailable
348	No
349	Not performed/unavailable
350	Not performed/unavailable
352	No
355	No
358	Not performed/unavailable
362	No
362	No
363	No
364	No
364	No
365	No
366	Not performed/unavailable
367	Not performed/unavailable
368	Not performed/unavailable
369	No
370	Not performed/unavailable
372	No
373	No
373	No
373	No
374	No
374	No
375	No
377	Yes
378	Not performed/unavailable
379	No
380	No
381	No
382	Not performed/unavailable
383	Not performed/unavailable
384	No
385	Not performed/unavailable
386	No
389	No
390	No
392	Not performed/unavailable
395	No
400	No
401	No
402	No
403	No
404	No
405	No
408	No
410	No
411	Not performed/unavailable
412	Not performed/unavailable
413	No
414	No
417	Not performed/unavailable
418	No
419	Not performed/unavailable
420	Not performed/unavailable
421	No
423	No
426	Not performed/unavailable
427	No
429	Not performed/unavailable
430	No
434	Not performed/unavailable
435	No
436	No
437	No
438	No
439	No
441	No
443	No
444	No
445	No
446	No
448	No
449	Not performed/unavailable
451	No
451	Not performed/unavailable
452	Yes
453	Not performed/unavailable
454	No
454	No
455	No
456	No
456	No
456	No
457	Not performed/unavailable
460	Not performed/unavailable
461	No
462	Not performed/unavailable
463	Not performed/unavailable
464	Not performed/unavailable
465	Not performed/unavailable
466	No
466	No
467	No
468	Not performed/unavailable
469	No
470	No
471	Not performed/unavailable
472	No
473	No
473	Not performed/unavailable
474	Yes
475	No
476	No
477	No
478	No
480	No
481	No
483	Yes
484	No
484	No
485	No
486	No
487	No
488	No
489	Not performed/unavailable
491	No
491	Not performed/unavailable
492	No
493	No
494	No
495	No
496	No
498	No
499	No
500	No
501	Not performed/unavailable
501	Not performed/unavailable
502	No
504	No
507	Not performed/unavailable
508	Not performed/unavailable
509	Not performed/unavailable
511	Not performed/unavailable
511	Not performed/unavailable
514	Not performed/unavailable
515	No
517	Yes
518	No
519	No
520	No
521	No
522	Not performed/unavailable
523	No
524	No
525	No
530	No
530	Not performed/unavailable
531	No
531	Yes
533	Not performed/unavailable
534	No
536	No
537	Not performed/unavailable
538	No
538	No
540	Not performed/unavailable
541	No
542	Not performed/unavailable
543	Not performed/unavailable
544	Yes
546	Not performed/unavailable
547	No
550	Not performed/unavailable
551	No
553	No
554	No
555	No
557	No
559	Not performed/unavailable
561	Not performed/unavailable
562	Yes
563	No
564	No
566	Not performed/unavailable
568	Not performed/unavailable
569	No
571	No
572	No
573	No
574	Yes
575	No
577	No
578	No
579	No
580	No
581	No
583	No
587	Yes
593	No
594	No
597	No
598	Not performed/unavailable
599	No
601	No
602	Not performed/unavailable
604	Not performed/unavailable
604	Not performed/unavailable
605	Not performed/unavailable
606	Not performed/unavailable
607	Not performed/unavailable
608	No
608	Not performed/unavailable
609	Not performed/unavailable
610	No
611	Not performed/unavailable
612	No
613	No
613	Not performed/unavailable
614	No
615	No
616	No
617	No
618	No
619	No
620	No
620	No
621	No
622	No
624	Not performed/unavailable
626	No
626	Not performed/unavailable
629	No
630	No
631	No
632	Not performed/unavailable
633	No
634	No
635	Not performed/unavailable
636	Not performed/unavailable
637	No
638	Not performed/unavailable
639	No
640	No
641	No
642	Yes
644	No
648	Not performed/unavailable
649	No
650	No
651	No
652	No
653	Not performed/unavailable
654	No
655	No
656	No
657	No
658	No
659	Not performed/unavailable
660	Not performed/unavailable
661	Not performed/unavailable
666	No
668	No
670	No
671	No
672	No
673	Not performed/unavailable
674	No
676	No
678	No
679	No
680	No
681	Not performed/unavailable
682	No
683	No
684	No
685	No
686	No
687	No
688	No
689	Not performed/unavailable
691	No
692	Not performed/unavailable
693	No
694	No
696	No
697	No
698	No
700	No
709	No
710	No
713	No
715	No
716	Not performed/unavailable
717	No
718	Not performed/unavailable
720	No
721	No
722	No
723	Not performed/unavailable
724	No
725	No
726	No
727	No
728	No
729	No
730	No
731	No
732	No
733	No
734	No
735	No
736	No
737	No
738	No
740	Not performed/unavailable
741	No
742	No
743	No
744	No
745	Not performed/unavailable
745	Not performed/unavailable
746	No
747	No
748	No
749	No
750	No
751	No
752	No
753	No
754	No
755	No
756	Not performed/unavailable
756	No
758	No
759	No
760	No
761	No
762	No
763	No
764	No
765	No
766	No
767	No
768	No
768	Not performed/unavailable
770	No
775	No
777	No
780	Not performed/unavailable
781	Not performed/unavailable
781	No
782	No
783	No
784	Not performed/unavailable
785	No
786	Not performed/unavailable
787	No
788	No
789	Not performed/unavailable
790	No
791	No
792	No
792	No
793	No
794	Yes
795	Yes
796	Not performed/unavailable
796	No
797	No
798	No
800	Not performed/unavailable
801	No
802	Not performed/unavailable
803	Not performed/unavailable
805	No
805	No
806	No
808	Not performed/unavailable
809	Not performed/unavailable
810	No
811	No
812	No
816	No
817	No
818	No
819	No
820	No
821	No
822	No
823	No
825	No
826	Not performed/unavailable
827	No
828	Not performed/unavailable
830	No
831	No
832	No
833	No
834	No
835	No
836	No
837	Not performed/unavailable
839	No
840	No
841	Not performed/unavailable
845	No
847	No
848	No
849	No
850	No
854	No
855	No
862	Not performed/unavailable
862	No
863	No
864	No
866	No
868	No
869	Yes
870	Not performed/unavailable
872	No
873	No
875	Not performed/unavailable
876	Not performed/unavailable
876	No
879	Not performed/unavailable
880	No
881	Not performed/unavailable
882	No
884	No
887	No
888	No
889	No
891	No
892	Not performed/unavailable
893	No
895	Not performed/unavailable
896	No
897	No
899	No
900	No
901	No
904	No
906	No
907	No
909	Not performed/unavailable
910	No
911	No
912	No
913	No
913	No
914	No
915	No
916	No
917	Yes
918	No
919	No
921	Not performed/unavailable
922	No
923	No
924	No
925	No
926	No
927	No
928	Not performed/unavailable
931	No
932	No
933	No
933	No
934	No
936	No
937	No
938	No
940	No
942	No
943	Not performed/unavailable
944	Not performed/unavailable
945	No
946	Not performed/unavailable
947	No
948	Not performed/unavailable
949	Yes
950	Yes
952	No
953	No
955	No
956	Not performed/unavailable
958	No
958	Not performed/unavailable
959	No
960	Not performed/unavailable
961	No
966	No
967	No
968	No
969	No
970	No
971	No
972	Not performed/unavailable
973	No
974	No
975	Not performed/unavailable
976	No
977	No
978	Not performed/unavailable
979	No
980	Not performed/unavailable
982	No
983	No
984	No
985	No
986	No
987	No
988	No
989	No
990	No
991	Yes
997	No
1000	No
1001	No
1002	No
1003	No
1003	No
1004	No
1005	No
1007	Not performed/unavailable
1009	No
1011	Not performed/unavailable
1012	No
1013	No
1014	No
1015	Not performed/unavailable
1016	No
1017	Not performed/unavailable
1018	No
1019	No
1020	No
1021	No
1022	No
1023	No
1024	No
1025	No
1025	No
1026	Not performed/unavailable
1027	No
1028	No
1029	Not performed/unavailable
1030	Not performed/unavailable
1031	Not performed/unavailable
1032	Not performed/unavailable
1033	No
1035	No
1036	Not performed/unavailable
1037	No
1038	No
1039	No
1041	No
1043	No
1044	No
1046	No
1047	Not performed/unavailable
1048	No
1048	No
1049	No
1050	No
1050	No
1051	Not performed/unavailable
1053	Not performed/unavailable
1054	Not performed/unavailable
1055	No
1056	Not performed/unavailable
1057	No
1058	No
1059	No
1060	Yes
1061	No
1062	No
1063	No
1064	No
1065	No
1066	No
1067	No
1068	Not performed/unavailable
1069	No
1070	Not performed/unavailable
1071	No
1073	No
1073	No
1074	No
1075	No
1076	No
1078	No
1079	No
1080	Yes
1081	No
1082	No
1083	No
1083	No
1085	No
1086	No
1087	No
1089	No
1094	No
1099	No
1102	No
1103	Not performed/unavailable
1106	No
1107	No
1109	No
1111	No
1112	No
1113	No
1114	No
1115	Not performed/unavailable
1116	No
1117	No
1118	No
1119	Not performed/unavailable
1120	No
1121	Not performed/unavailable
1122	No
1123	No
1124	No
1126	No
1127	Yes
1128	No
1129	Not performed/unavailable
1133	No
1134	No
1135	No
1136	No
1137	No
1138	No
1141	Not performed/unavailable
1142	No
1143	No
1144	No
1146	No
1147	No
1148	No
1149	No
1150	No
1151	No
1152	No
1154	No
1155	No
1156	No
1157	No
1159	Not performed/unavailable
1160	Not performed/unavailable
1163	No
1164	No
1165	No
1166	No
1169	No
1170	No
1171	No
1175	No
1176	No
1177	Not performed/unavailable
1179	No
1182	No
1185	Not performed/unavailable
1186	No
1187	No
1188	No
1190	No
1191	No
1192	No
1193	Not performed/unavailable
1193	No
1194	No
1195	No
1196	No
1197	No
1198	No
1199	No
1200	No
1201	No
1202	No
1202	No
1203	Not performed/unavailable
1204	Not performed/unavailable
1204	Not performed/unavailable
1205	No
1205	No
1206	No
1207	No
1208	No
1209	Not performed/unavailable
1210	No
1211	Not performed/unavailable
1212	No
1213	No
1214	No
1215	No
1216	No
1218	No
1219	No
1225	Not performed/unavailable
1226	No
1227	No
1228	No
1229	No
1230	No
1231	No
1232	No
1232	No
1233	No
1234	No
1235	Not performed/unavailable
1237	No
1238	No
1239	No
1240	No
1240	No
1244	No
1248	No
1250	No
1251	No
1252	No
1253	No
1255	Not performed/unavailable
1256	No
1257	No
1257	No
1258	Not performed/unavailable
1260	Not performed/unavailable
1261	Not performed/unavailable
1262	Not performed/unavailable
1264	Not performed/unavailable
1265	Not performed/unavailable
1265	No
1266	No
1267	Not performed/unavailable
1268	No
1271	No
1272	Not performed/unavailable
1273	No
1273	No
1274	No
1275	No
1276	No
1277	Not performed/unavailable
1279	No
1280	Not performed/unavailable
1281	No
1282	No
1283	No
1284	No
1285	No
1287	Not performed/unavailable
1292	No
1294	No
1295	No
1296	Not performed/unavailable
1297	No
1297	Not performed/unavailable
1298	Not performed/unavailable
1300	Not performed/unavailable
1301	No
1302	Not performed/unavailable
1303	No
1304	Not performed/unavailable
1305	No
1306	Not performed/unavailable
1307	Not performed/unavailable
1308	No
1309	Not performed/unavailable
1310	No
1311	No
1312	No
1313	No
1313	No
1314	No
1315	No
1316	No
1317	No
1319	No
1319	No
1321	Not performed/unavailable
1322	Not performed/unavailable
1323	Not performed/unavailable
1325	Not performed/unavailable
1326	Yes
1337	Not performed/unavailable
1338	No
1339	Not performed/unavailable
1340	Not performed/unavailable
1341	No
1343	No
1344	No
1345	No
1349	No
1350	No
1351	No
1353	No
1353	Not performed/unavailable
1354	No
1355	No
1356	No
1362	No
1362	Not performed/unavailable
1369	No
1371	No
1374	Not performed/unavailable
1374	Not performed/unavailable
1375	No
1376	No
1378	Not performed/unavailable
1379	No
1380	No
1381	Not performed/unavailable
1382	No
1384	Not performed/unavailable
1385	No
1387	No
1391	No
1392	No
1393	Not performed/unavailable
1395	No
1396	No
1397	Not performed/unavailable
1398	Not performed/unavailable
1399	Yes
1400	No
1401	Not performed/unavailable
1402	Not performed/unavailable
1404	Yes
1406	No
1409	No
1410	No
1411	Not performed/unavailable
1412	No
1414	No
1415	No
1416	Not performed/unavailable
1417	No
1418	No
1419	Not performed/unavailable
1420	No
1422	No
1423	Not performed/unavailable
1424	No
1425	No
1426	Yes
1427	No
1428	No
1429	Not performed/unavailable
1430	No
1432	No
1434	Yes
1434	No
1435	No
1437	Yes
1440	No
1442	Yes
1443	No
1444	No
1445	No
1446	Not performed/unavailable
1447	Not performed/unavailable
1448	No
1449	No
1451	No
1452	No
1452	Not performed/unavailable
1454	No
1455	No
1456	No
1458	Not performed/unavailable
1460	Not performed/unavailable
1461	Not performed/unavailable
1462	Not performed/unavailable
1462	No
1463	Not performed/unavailable
1466	No
1467	Not performed/unavailable
1468	Not performed/unavailable
1469	No
1470	No
1471	Yes
1472	No
1473	No
1474	No
1475	Not performed/unavailable
1476	No
1476	No
1477	No
1478	No
1479	No
1480	Yes
1481	No
1482	No
1483	Not performed/unavailable
1484	Not performed/unavailable
1485	Not performed/unavailable
1486	No
1487	No
1488	No
1489	No
1491	Yes
1492	No
1493	No
1494	No
1496	No
1497	No
1499	Not performed/unavailable
1501	No
1501	No
1504	No
1505	No
1505	No
1506	No
1508	No
1510	No
1521	No
1523	No
1523	No
1526	Not performed/unavailable
1527	No
1528	No
1529	No
1530	No
1531	No
1532	No
1533	No
1534	No
1537	No
1538	No
1538	Not performed/unavailable
1539	Not performed/unavailable
1540	No
1541	No
1544	No
1544	No
1545	No
1546	No
1548	Not performed/unavailable
1548	No
1554	No
1556	No
1557	No
1562	Not performed/unavailable
1563	Not performed/unavailable
1565	No
1568	No
1569	No
1570	Not performed/unavailable
1571	No
1572	No
1574	No
1576	No
1577	Not performed/unavailable
1578	Yes
1579	No
1580	No
1581	No
1582	No
1583	No
1584	Not performed/unavailable
1586	No
1587	No
1588	Not performed/unavailable
1591	Not performed/unavailable
1592	Not performed/unavailable
1594	No
1596	No
1598	Not performed/unavailable
1603	Not performed/unavailable
1604	Not performed/unavailable
1607	No
1610	No
1612	No
1612	No
1615	No
1618	No
1619	Yes
1620	No
1621	Not performed/unavailable
1622	Not performed/unavailable
1623	No
1625	No
1626	Not performed/unavailable
1627	Not performed/unavailable
1628	Not performed/unavailable
1629	No
1630	No
1633	No
1634	Not performed/unavailable
1635	No
1636	Not performed/unavailable
1637	Not performed/unavailable
1638	No
1638	Not performed/unavailable
1638	No
1639	No
1640	No
1641	No
1642	No
1644	No
1645	No
1645	No
1646	No
1649	Not performed/unavailable
1652	Not performed/unavailable
1654	No
1656	No
1657	Not performed/unavailable
1659	No
1660	No
1661	Not performed/unavailable
1662	No
1664	Not performed/unavailable
1664	No
1665	No
1666	No
1667	No
1668	No
1669	No
1670	No
1671	Yes
1674	No
1675	No
1676	No
1677	No
1678	Not performed/unavailable
1679	No
1680	No
1681	Not performed/unavailable
1683	No
1685	Not performed/unavailable
1686	Not performed/unavailable
1687	Not performed/unavailable
1688	No
1689	No
1690	Not performed/unavailable
1692	No
1693	No
1694	No
1695	No
1701	Yes
1702	No
1705	No
1707	No
1709	No
1711	No
1711	No
1712	No
1712	No
1716	No
1717	No
1719	Yes
1719	Not performed/unavailable
1720	No
1722	No
1723	No
1724	No
1725	Yes
1727	No
1728	No
1729	Yes
1730	No
1731	No
1732	Not performed/unavailable
1734	No
1736	No
1743	No
1747	No
1749	Not performed/unavailable
1750	No
1758	No
1758	No
1759	Yes
1760	Not performed/unavailable
1762	No
1763	No
1764	No
1767	No
1768	Not performed/unavailable
1769	No
1769	No
1770	No
1771	Not performed/unavailable
1772	No
1773	No
1774	Not performed/unavailable
1775	No
1776	Not performed/unavailable
1776	Not performed/unavailable
1779	Not performed/unavailable
1780	Not performed/unavailable
1781	Not performed/unavailable
1782	No
1783	No
1786	No
1787	No
1788	No
1790	No
1792	No
1793	No
1794	No
1796	No
1797	No
1799	No
1800	No
1800	Not performed/unavailable
1802	Not performed/unavailable
1803	No
1804	No
1805	No
1806	No
1807	No
1808	No
1809	No
1810	No
1811	No
1812	No
1813	No
1814	No
1815	No
1816	Not performed/unavailable
1817	No
1822	No
1823	No
1824	No
1825	No
1826	Not performed/unavailable
1833	No
1834	Not performed/unavailable
1835	No
1839	No
1842	No
1842	No
1847	No
1848	No
1852	No
1854	Not performed/unavailable
1859	Not performed/unavailable
1862	No
1863	No
1865	Not performed/unavailable
1866	Not performed/unavailable
1867	No
1869	No
1870	No
1871	No
1873	Yes
1874	No
1875	No
1876	No
1877	Not performed/unavailable
1878	No
1879	No
1879	Not performed/unavailable
1880	No
1881	No
1882	No
1884	No
1885	No
1886	No
1887	Not performed/unavailable
1889	No
1890	No
1896	No
1899	Not performed/unavailable
1900	Not performed/unavailable
1902	Not performed/unavailable
1903	No
1905	Not performed/unavailable
1906	No
1907	No
1907	Not performed/unavailable
1909	No
1912	No
1913	No
1914	Not performed/unavailable
1915	No
1916	No
1917	No
1918	No
1919	Not performed/unavailable
1921	Not performed/unavailable
1922	No
1923	Yes
1925	Yes
1926	No
1927	No
1929	No
1930	No
1932	No
1933	Not performed/unavailable
1934	Not performed/unavailable
1936	No
1937	No
1938	Not performed/unavailable
1939	Not performed/unavailable
1940	No
1940	Not performed/unavailable
1942	No
1943	No
1944	No
1945	No
1947	No
1948	No
1949	Yes
1951	No
1952	No
1953	Not performed/unavailable
1954	No
1955	No
1957	No
1958	No
1960	No
1961	No
1962	No
1962	Not performed/unavailable
1963	No
1964	Not performed/unavailable
1964	Not performed/unavailable
1966	No
1967	No
1968	No
1969	No
1969	No
1970	Yes
1971	Not performed/unavailable
1972	No
1973	No
1973	No
1974	Not performed/unavailable
1974	Not performed/unavailable
1975	No
1975	Not performed/unavailable
1976	Not performed/unavailable
1977	No
1978	Not performed/unavailable
1978	No
1979	No
1980	No
1981	No
1982	No
1984	No
1985	No
1986	No
1987	No
1988	Not performed/unavailable
1989	Not performed/unavailable
1990	Not performed/unavailable
1991	No
1993	Not performed/unavailable
1994	No
1995	No
1999	No
2000	No
2002	No
2003	No
2004	No
2005	No
2006	No
2007	No
2009	No
2010	No
2011	No
2014	No
2015	No
2016	Not performed/unavailable
2017	No
2018	Not performed/unavailable
2021	Yes
2022	No
2023	No
2024	No
2025	No
2026	No
2028	No
2029	No
2030	No
2031	No
2032	No
2033	No
2034	No
2035	No
2036	No
2038	No
2039	No
2040	No
2043	No
2045	No
2046	No
2047	No
2048	No
2049	No
2050	No
2051	No
2051	No
2052	Not performed/unavailable
2053	No
2054	Not performed/unavailable
2055	No
2056	No
2057	Not performed/unavailable
2058	No
2060	No
2061	No
2062	No
2064	No
2065	No
2066	No
2067	No
2068	No
2069	No
2070	No
2071	Not performed/unavailable
2073	No
2074	No
2075	No
2076	No
2077	Not performed/unavailable
2080	No
2082	Not performed/unavailable
2083	No
2084	No
2085	No
2086	No
2087	No
2089	No
2091	Not performed/unavailable
2092	Not performed/unavailable
2093	No
2094	No
2095	Not performed/unavailable
2096	Yes
2096	Not performed/unavailable
2098	No
2099	No
2100	No
2101	No
2102	No
2104	No
2105	No
2106	Not performed/unavailable
2108	No
2109	No
2110	No
2111	No
2112	No
2113	No
2117	No
2118	No
2119	Not performed/unavailable
2121	Yes
2122	No
2123	No
2125	Not performed/unavailable
2127	No
2128	No
2130	No
2131	No
2132	Yes
2133	No
2134	No
2135	Not performed/unavailable
2136	Not performed/unavailable
2137	No
2137	Not performed/unavailable
2139	Yes
2139	No
2140	No
2141	No
2142	Not performed/unavailable
2143	No
2144	No
2145	No
2146	Not performed/unavailable
2147	No
2148	Not performed/unavailable
2149	Not performed/unavailable
2150	Yes
2152	No
2154	Not performed/unavailable
2155	No
2156	No
2157	Yes
2158	No
2159	No
2165	No
2167	Not performed/unavailable
2169	No
2170	No
2171	No
2177	Not performed/unavailable
2179	No
2182	No
2183	No
2186	Yes
2189	Not performed/unavailable
2190	No
2191	No
2192	No
2194	No
2195	No
2196	No
2197	No
2198	No
2199	No
2200	No
2201	No
2202	No
2203	Yes
2205	No
2205	No
2206	No
2207	Not performed/unavailable
2208	No
2209	No
2210	Not performed/unavailable
2211	No
2212	Not performed/unavailable
2213	Not performed/unavailable
2215	No
2216	No
2217	No
2219	Not performed/unavailable
2220	No
2221	No
2221	Not performed/unavailable
2222	No
2223	No
2224	Not performed/unavailable
2225	No
2226	Not performed/unavailable
2227	No
2228	No
2229	No
2230	Yes
2233	Yes
2233	No
2234	No
2235	No
2236	No
2238	Not performed/unavailable
2239	No
2240	No
2241	No
2242	No
2243	No
2245	Not performed/unavailable
2245	Not performed/unavailable
2246	Not performed/unavailable
2248	Not performed/unavailable
2249	No
2250	No
2250	No
2251	Not performed/unavailable
2252	No
2252	Not performed/unavailable
2253	Not performed/unavailable
2255	Not performed/unavailable
2256	Not performed/unavailable
2257	No
2259	No
2260	No
2261	No
2263	No
2264	Not performed/unavailable
2265	No
2266	No
2268	No
2269	No
2270	No
2271	Not performed/unavailable
2272	No
2273	Not performed/unavailable
2274	No
2275	No
2277	No
2278	No
2278	No
2279	No
2280	No
2281	No
2282	Not performed/unavailable
2283	Not performed/unavailable
2284	No
2285	No
2288	No
2289	No
2290	No
2291	No
2292	Not performed/unavailable
2293	No
2294	No
2295	No
2296	Not performed/unavailable
2297	No
2298	No
2299	No
2300	No
2301	No
2303	No
2303	Not performed/unavailable
2304	No
2305	No
2306	No
2307	No
2307	No
2307	No
2308	No
2310	Not performed/unavailable
2311	No
2312	No
2314	No
2315	Not performed/unavailable
2316	No
2317	No
2318	No
2319	No
2320	No
2321	No
2322	Yes
2323	No
2325	No
2326	No
2327	No
2327	No
2328	No
2329	No
2330	No
2331	No
2332	No
2334	No
2335	No
2336	No
2337	No
2337	No
2338	No
2339	Not performed/unavailable
2340	No
2340	No
2342	No
2343	No
2344	No
2345	No
2346	Not performed/unavailable
2347	No
2348	Yes
2349	No
2350	Not performed/unavailable
2351	No
2352	No
2353	No
2354	No
2355	No
2358	No
2360	No
2361	No
2362	No
2363	Not performed/unavailable
2364	Not performed/unavailable
2365	No
2366	No
2367	No
2368	No
2369	No
2373	No
2374	No
2375	No
2377	No
2378	No
2379	No
2381	No
2381	No
2383	Not performed/unavailable
2384	No
2385	No
2386	No
2387	No
2388	Not performed/unavailable
2389	No
2390	No
2390	No
2392	No
2393	No
2394	No
2395	Yes
2397	No
2398	No
2399	No
2402	No
2403	No
2405	No
2406	No
2407	No
2408	Yes
2408	Not performed/unavailable
2408	Not performed/unavailable
2409	No
2410	No
2411	No
2412	No
2413	No
2415	No
2416	No
2418	No
2419	No
2420	Not performed/unavailable
2422	Not performed/unavailable
2423	No
2424	Not performed/unavailable
2425	No
2426	No
2427	Not performed/unavailable
2428	No
2429	No
2430	Not performed/unavailable
2431	No
2433	No
2434	No
2435	Not performed/unavailable
2436	No
2437	No
2438	Not performed/unavailable
2439	No
2440	No
2441	No
2442	No
2443	No
2444	No
2445	No
2447	No
2448	No
2449	Not performed/unavailable
2451	No
2452	No
2453	Not performed/unavailable
2454	No
2457	No
2458	Yes
2459	No
2460	No
2461	No
2462	No
2462	No
2463	No
2464	No
2465	Not performed/unavailable
2466	No
2467	No
2468	Yes
2469	No
2470	No
2471	No
2472	No
2474	No
2475	No
2476	No
2477	No
2478	No
2479	Not performed/unavailable
2480	No
2481	No
2482	Not performed/unavailable
2483	No
2484	No
2484	No
2485	Not performed/unavailable
2487	Not performed/unavailable
2488	No
2489	Not performed/unavailable
2490	No
2492	No
2492	Not performed/unavailable
2494	No
2495	No
2496	No
2497	No
2498	No
2498	No
2499	No
2502	No
2503	Not performed/unavailable
2504	No
2505	No
2506	Not performed/unavailable
2507	No
2508	No
2510	No
2511	No
2512	No
2514	Not performed/unavailable
2515	No
2516	No
2517	No
2518	No
2519	No
2520	No
2521	Not performed/unavailable
2522	No
2523	No
2524	Yes
2525	No
2526	No
2527	No
2527	Not performed/unavailable
2528	No
2529	No
2531	No
2532	No
2533	Not performed/unavailable
2533	No
2534	Not performed/unavailable
2535	Not performed/unavailable
2537	No
2539	Not performed/unavailable
2540	No
2541	No
2542	Not performed/unavailable
2543	Not performed/unavailable
2544	No
2545	Not performed/unavailable
2546	Not performed/unavailable
2547	No
2548	No
2549	No
2549	No
2550	No
2551	Yes
2552	No
2553	No
2554	No
2555	No
2556	No
2558	No
2559	No
2560	No
2561	No
2563	No
2564	No
2566	No
2567	No
2569	No
2570	No
2571	Not performed/unavailable
2571	Not performed/unavailable
2572	No
2573	Not performed/unavailable
2574	No
2575	No
2576	Not performed/unavailable
2577	No
2578	No
2579	Yes
2580	No
2581	No
2582	No
2583	No
2584	No
2585	No
2586	Not performed/unavailable
2587	Not performed/unavailable
2589	No
2590	No
2592	No
2593	No
2594	No
2595	No
2596	Not performed/unavailable
2597	Not performed/unavailable
2598	Not performed/unavailable
2600	No
2601	No
2603	No
2604	No
2605	Not performed/unavailable
2606	No
[truncated: 25,994 more rows]
