# Supplementary material for: Incidence and risk factors associated with acquired syphilis in HIV pre-exposure prophylaxis users
Source: PLoS One. 2024 Jul 5;19(7):e0303320. doi: 10.1371/journal.pone.0303320 (PMC11226132; doi:10.1371/journal.pone.0303320)
Supplement: S3 File — (ZIP) [file pone.0303320.s003.zip › BD4.xlsx]

## Sheet: Plan1
id	monitoring_date	n_sexual_partners_3months_men	n_sexual partners_3months_women	n_sexual partners_3months_trans_women	n_sexual partners_3months_travestis	n_sexual partners_3months_trans_men	condom_use	alcohol_use	Poppers_use	Cocaine_use	Crack_use	Marijuana_use	Clubdrugs_use	Erection_stimulants_use	Solvents_use	injectable_drugs_use	active_syphilis
2	43643	8	0	0	0	0	More than half of the time	Yes	Yes	No	No	Yes	Yes	No	Yes	No	No
2	43783	6	0	0	0	0	Never	Yes	Yes	No	No	Yes	Yes	Yes	No	No	No
2	43878	5	0	0	0	0	Less than half of the time	Yes	Yes	Yes	No	Yes	Yes	Yes	Yes	No	No
2	43977	4	0	0	0	0	Never	Yes	Yes	No	No	Yes	Yes	No	No	No	No
2	44082	3	0	0	0	0	Never	Yes	Yes	No	No	Yes	Yes	Yes	No	No	No
3	43180	18	0	0	0	0	Always	Yes	No	No	No	No	Yes	Yes	No	No	No
3	43279	20	0	0	0	0	More than half of the time	Yes	No	No	No	No	No	No	No	No	No
3	43367	25	0	0	0	0	More than half of the time	Yes	No	No	No	No	No	Yes	No	No	No
3	43409	10	0	0	0	0	More than half of the time	Yes	No	No	No	No	No	Yes	No	No	No
3	43565	2	0	0	0	0	Never	No	Yes	No	No	Yes	No	No	No	No	No
3	43670	10	0	0	0	0	Half of the time	Yes	Yes	Yes	No	Yes	No	No	No	No	No
3	43745	10	0	0	0	0	Half of the time	Yes	Yes	Yes	No	Yes	Yes	Yes	No	No	No
3	43866	10	0	0	0	0	Half of the time	Yes	Yes	Yes	No	Yes	Yes	Yes	No	No	No
3	43992	10	0	0	0	0	Half of the time	No	Yes	Yes	No	No	Yes	No	Yes	No	No
3	44067	20	0	0	0	0	Half of the time	Yes	Yes	Yes	No	No	Yes	No	No	No	Yes
4	43103	4	0	0	0	0	Always	Yes	No	No	No	No	No	Yes	No	No	No
4	43194	2	0	0	0	0	More than half of the time	No	No	No	No	No	No	Yes	No	No	No
4	43286	4	0	0	0	0	More than half of the time	No	No	No	No	No	No	Yes	No	No	No
4	43377	4	0	0	0	0	Always	Yes	No	No	No	No	No	Yes	No	No	No
4	43454	1	0	0	0	0	More than half of the time	No	No	No	No	No	No	No	No	No	No
4	43566	7	0	0	0	0	More than half of the time	No	No	No	No	No	No	No	No	No	No
4	43706	1	0	0	0	0	Never	No	No	No	No	No	No	No	No	No	No
4	43790	15	0	0	0	0	More than half of the time	No	No	No	No	No	No	Yes	No	No	No
4	43894	3	0	0	0	0	More than half of the time	No	No	No	No	No	No	No	No	No	No
4	43972	1	0	0	0	0	More than half of the time	Yes	No	No	No	No	No	No	No	No	No
4	44098	5	0	0	0	0	More than half of the time	Yes	No	No	No	No	No	Yes	No	No	No
4	44193	20	0	0	0	0	More than half of the time	No	No	No	No	No	No	Yes	No	No	No realizado / Indisponível
5	43103	100	0	0	0	0	More than half of the time	Yes	No	Yes	No	Yes	No	Yes	No	No	Yes
5	43192	70	0	0	0	0	More than half of the time	Yes	No	Yes	No	Yes	No	Yes	No	No	No
5	43299	150	0	0	0	0	Less than half of the time	Yes	No	Yes	No	Yes	No	Yes	No	No	No
5	43377	120	0	0	0	0	Less than half of the time	No	Yes	Yes	No	No	No	Yes	No	No	No
5	43453	100	0	0	0	0	More than half of the time	Yes	No	Yes	No	Yes	No	No	No	No	No
5	43551	150	0	0	0	0	Less than half of the time	Yes	No	Yes	No	No	No	No	Yes	No	No
5	43619	120	0	0	0	0	Less than half of the time	Yes	No	Yes	No	No	No	Yes	No	Yes	No
5	43860	100	0	0	0	0	More than half of the time	Yes	No	No	No	No	No	Yes	No	No	No
7	43244	5	0	0	0	0	Never	No	No	No	No	No	No	No	No	No	No
7	43335	5	0	0	0	0	Never	Yes	No	No	No	No	No	No	No	No	No
7	43426	15	0	0	0	0	Never	No	No	No	No	No	No	No	No	No	No
7	43531	2	0	0	0	0	Never	Yes	No	No	No	No	No	No	No	No	No
7	43643	12	0	0	0	0	Never	Yes	No	No	No	No	No	No	No	No	No
7	43769	10	0	0	0	0	Never	No	No	No	No	No	No	No	No	No	No
7	43867	15	0	0	0	0	Never	Yes	No	No	No	No	No	No	No	No	No
7	43958	10	0	0	0	0	Never	No	No	No	No	No	No	No	No	No	No
7	44084	20	0	0	0	0	Never	No	No	No	No	No	No	No	No	No	No
7	44175	15	0	0	0	0	Never	No	No	No	No	No	No	No	No	No	No
8	43192	1	0	0	0	0	Always	No	No	No	No	No	No	No	No	No	No
8	43272	1	0	0	0	0	Never	No	No	No	No	No	No	No	No	No	No
8	43356	1	0	0	0	0	Never	No	No	No	No	No	No	No	No	No	No
8	43447	1	0	0	0	0	Never	No	No	No	No	No	No	No	No	No	No
8	43587	1	0	0	0	0	Never	No	No	No	No	No	No	No	No	No	No
8	43713	1	0	0	0	0	Never	No	No	No	No	No	No	No	No	No	No
8	43762	1	0	0	0	0	Never	No	No	No	No	No	No	No	No	No	No
8	43878	2	0	0	0	0	Never	No	No	No	No	No	No	No	No	No	No
8	43986	8	0	0	0	1	Less than half of the time	No	No	No	No	No	No	No	No	No	No
8	44118	1	0	0	0	0	Less than half of the time	No	No	No	No	Yes	No	No	No	No	No
9	43187	3	2	0	0	0	Always	Yes	No	No	No	No	No	Yes	No	No	No
9	43279	2	3	0	0	0	Half of the time	Yes	No	No	No	No	No	No	No	No	No
9	43370	1	2	0	0	0	Half of the time	Yes	No	No	No	No	No	Yes	No	No	No
9	43454	1	1	0	0	0	More than half of the time	Yes	No	No	No	No	No	Yes	No	No	No
9	43584	2	2	0	0	0	More than half of the time	Yes	No	No	No	No	No	Yes	No	No	No
9	43699	1	2	0	1	0	Less than half of the time	Yes	No	No	No	No	No	Yes	No	No	No
9	43790	1	2	0	0	0	Half of the time	Yes	No	No	No	No	No	Yes	No	No	No
10	43186	100	0	0	0	0	More than half of the time	No	No	No	No	No	No	No	No	No	No
10	43279	100	0	0	0	0	More than half of the time	No	No	No	No	No	No	No	No	No	No
10	43388	90	0	0	0	0	More than half of the time	No	No	No	No	No	No	No	No	No	No
10	43517	100	0	0	0	0	More than half of the time	No	No	No	No	No	No	No	No	No	No realizado / Indisponível
10	43620	100	0	0	0	0	More than half of the time	No	No	No	No	No	No	No	No	No	No
10	43747	100	0	0	0	0	Always	No	No	No	No	No	No	No	No	No	No
10	43839	100	0	0	0	0	More than half of the time	No	No	No	No	No	No	No	No	No	No realizado / Indisponível
10	43986	100	0	0	0	0	Always	No	No	No	No	No	No	No	No	No	No realizado / Indisponível
10	44139	1	0	0	0	0	Half of the time	No	No	No	No	No	No	No	No	No	No
11	43157	3	0	0	0	0	More than half of the time	Yes	No	No	No	No	No	No	No	No	No
11	43231	10	0	0	0	0	Always	No	No	No	No	Yes	No	No	No	No	No
11	43321	1	0	0	0	0	Always	Yes	No	No	No	Yes	No	No	No	No	No realizado / Indisponível
11	43424	1	0	0	0	0	More than half of the time	Yes	No	Yes	No	Yes	No	No	No	No	No realizado / Indisponível
11	43566	2	0	0	0	0	More than half of the time	Yes	No	No	No	Yes	No	No	No	No	No
11	43684	5	0	0	0	0	Always	Yes	No	No	No	Yes	No	No	No	No	No
11	43773	10	0	0	0	0	More than half of the time	Yes	No	No	No	No	No	No	No	No	No
11	43871	2	0	0	0	0	More than half of the time	Yes	No	No	No	No	No	No	No	No	No realizado / Indisponível
11	44025	3	0	0	0	0	Always	Yes	No	No	No	Yes	No	No	No	No	No realizado / Indisponível
12	43126	5	0	0	0	0	Always	Yes	No	No	No	No	No	No	No	No	No
12	43210	2	0	0	0	0	Less than half of the time	Yes	No	No	No	No	Yes	No	No	No	No
12	43339	2	0	0	0	0	More than half of the time	Yes	No	No	No	No	Yes	No	No	No	No
12	43403	5	0	0	0	0	More than half of the time	Yes	No	No	No	Yes	Yes	No	No	No	No
12	43479	4	0	0	0	0	More than half of the time	Yes	No	No	No	Yes	Yes	No	No	No	No
12	43629	0	0	0	0	0	More than half of the time	Yes	No	No	No	Yes	Yes	No	No	No	No realizado / Indisponível
12	43762	5	0	0	0	0	Less than half of the time	Yes	No	No	No	Yes	No	No	No	No	No realizado / Indisponível
12	43852	3	0	0	0	0	More than half of the time	Yes	No	No	No	Yes	No	No	No	No	No realizado / Indisponível
12	43938	5	0	0	0	0	More than half of the time	Yes	No	No	No	Yes	No	No	No	No	No realizado / Indisponível
12	44056	2	0	0	0	0	More than half of the time	Yes	No	No	No	Yes	No	No	No	No	No realizado / Indisponível
12	44083	2	0	0	0	0	More than half of the time	Yes	No	No	No	Yes	No	No	No	No	No realizado / Indisponível
12	44168	3	0	0	0	0	More than half of the time	No	No	No	No	Yes	No	No	No	No	No realizado / Indisponível
13	43104	1	0	0	0	0	Less than half of the time	Yes	No	No	No	No	No	No	No	No	No
13	43195	1	0	0	0	0	Never	No	No	No	No	No	No	No	No	No	No
13	43279	1	0	0	0	0	Never	No	No	No	No	No	No	No	No	No	No
13	43356	1	0	0	0	0	Never	No	No	No	No	Yes	No	No	No	No	No
13	43454	1	0	0	0	0	Never	Yes	No	No	No	No	No	No	No	No	No
13	43559	3	0	0	0	0	Less than half of the time	Yes	No	No	No	No	No	No	No	No	No
13	43671	7	0	0	0	0	More than half of the time	Yes	No	No	No	No	No	No	No	No	No
13	43801	10	0	0	0	0	Less than half of the time	No	No	No	No	No	No	No	No	No	No
13	43923	10	0	0	0	0	Never	No	No	No	No	No	No	No	No	No	No
13	44063	10	0	0	0	0	Less than half of the time	No	No	No	No	No	No	No	No	No	No
13	44168	20	0	0	0	0	Less than half of the time	No	No	No	No	No	No	No	No	No	No
14	43161	100	0	0	0	0	More than half of the time	No	No	No	No	No	No	No	No	No	No
14	43245	50	0	0	0	0	More than half of the time	No	No	No	No	No	No	No	No	No	No
14	43336	200	0	0	0	0	More than half of the time	No	No	No	No	No	No	No	No	No	No realizado / Indisponível
14	43433	100	0	0	0	0	More than half of the time	No	No	No	No	No	No	No	No	No	No realizado / Indisponível
14	43551	200	0	0	0	0	More than half of the time	NULL	No	No	No	No	No	No	No	No	No
14	43671	200	0	0	0	0	More than half of the time	No	No	No	No	No	No	No	No	No	No
14	43789	100	0	0	0	0	More than half of the time	No	No	No	No	No	No	No	No	No	No realizado / Indisponível
14	43894	200	0	0	0	0	More than half of the time	No	No	No	No	No	No	No	No	No	No realizado / Indisponível
14	43985	200	0	0	0	0	More than half of the time	No	No	No	No	No	No	No	No	No	No
14	44104	100	0	0	0	0	More than half of the time	No	No	No	No	No	No	No	No	No	No realizado / Indisponível
14	44120	100	0	0	0	0	More than half of the time	No	No	No	No	No	No	No	No	No	No realizado / Indisponível
15	43147	10	0	0	0	0	More than half of the time	Yes	No	No	No	No	No	No	No	No	No
15	43209	1	0	0	0	0	Never	Yes	No	No	No	No	No	No	No	No	No
15	43313	1	0	0	0	0	Always	Yes	No	No	No	No	No	No	No	No	No realizado / Indisponível
15	43426	1	0	0	0	0	Never	Yes	No	No	No	Yes	No	No	No	No	No realizado / Indisponível
15	43509	1	0	0	0	0	Never	Yes	No	No	No	No	No	No	No	No	No
15	43676	3	0	0	0	0	Never	Yes	No	No	No	Yes	No	No	No	No	No
15	43768	0	0	0	0	0	Always	Yes	No	No	No	No	No	No	No	No	No
15	43859	10	0	0	0	0	Less than half of the time	Yes	No	No	No	No	No	No	No	No	No
16	43158	1	0	0	0	0	More than half of the time	Yes	No	No	No	No	No	No	No	No	No realizado / Indisponível
16	43230	1	0	0	0	0	Never	No	No	No	No	No	No	No	No	No	No realizado / Indisponível
16	43321	1	0	0	0	0	Always	Yes	No	No	No	No	No	No	No	No	No realizado / Indisponível
16	43412	1	0	0	0	0	Always	Yes	No	No	No	No	No	No	No	No	No
16	43504	1	0	0	0	0	Always	No	No	No	No	No	No	No	No	No	No
16	43601	2	0	0	0	0	Always	No	No	No	No	No	No	No	No	No	No
16	43691	3	0	0	0	0	More than half of the time	Yes	No	No	No	No	No	No	No	No	No
16	43801	0	0	0	0	0	Never	No	No	No	No	No	No	No	No	No	No realizado / Indisponível
16	43892	5	0	0	0	0	Always	Yes	No	No	No	No	No	No	No	No	No realizado / Indisponível
16	43922	2	0	0	0	0	More than half of the time	Yes	No	No	No	No	No	No	No	No	No realizado / Indisponível
16	44041	0	0	0	0	0	NULL	No	No	No	No	No	No	No	No	No	No realizado / Indisponível
16	44139	1	0	0	0	0	Always	Yes	No	No	No	No	No	No	No	No	No realizado / Indisponível
17	43488	1	0	0	0	0	Never	Yes	No	No	No	No	No	No	No	No	No
17	43592	1	0	0	0	0	Never	Yes	No	No	No	No	No	No	No	No	No
17	43705	1	0	0	0	0	Never	Yes	No	No	No	No	No	No	No	No	No
17	43803	1	0	0	0	0	Never	Yes	No	No	No	No	No	No	No	No	No
17	43871	1	0	0	0	0	Never	Yes	No	No	No	No	No	No	No	No	No
18	43203	1	1	0	0	0	More than half of the time	Yes	No	No	No	No	No	No	No	No	No
18	43287	2	2	0	0	0	Half of the time	No	No	No	No	No	No	No	No	No	No
18	43375	6	4	0	0	0	Half of the time	No	No	No	No	No	No	No	No	No	No
18	43523	6	6	0	0	0	Half of the time	Yes	No	No	No	No	No	No	No	No	No
18	43642	7	3	0	0	0	Always	NULL	No	No	No	No	No	Yes	No	No	No
18	43773	6	5	0	0	0	Less than half of the time	Yes	No	No	No	No	No	No	No	No	No
18	43861	3	7	0	0	0	More than half of the time	Yes	No	No	No	No	No	No	No	No	No
18	44046	0	0	0	0	0	NULL	No	No	No	No	No	No	No	No	No	No
18	44166	0	0	0	0	0	NULL	No	No	No	No	No	No	No	No	No	No realizado / Indisponível
20	43161	4	0	0	0	0	More than half of the time	Yes	No	No	No	Yes	No	No	No	No	No
20	43196	1	0	0	0	0	Never	Yes	No	No	No	Yes	No	No	No	No	No
20	43286	1	0	0	0	0	Never	No	No	No	No	Yes	No	No	No	No	No
20	43377	3	0	0	0	0	Less than half of the time	No	No	No	No	No	No	No	No	No	No
20	43509	2	0	0	0	0	Never	No	No	No	No	No	No	No	No	No	No
20	43656	1	0	0	0	0	Never	Yes	No	No	No	No	No	No	No	No	No
20	43829	4	0	0	0	0	Less than half of the time	No	No	No	No	Yes	No	No	No	No	No
20	43917	5	0	0	0	0	More than half of the time	Yes	Yes	No	No	Yes	No	Yes	No	No	No
20	43962	1	0	0	0	0	Never	Yes	Yes	No	No	Yes	No	Yes	No	No	No
20	44085	4	0	0	0	0	Less than half of the time	No	No	No	No	Yes	Yes	No	No	No	No
20	44194	5	0	0	0	0	More than half of the time	No	Yes	Yes	No	No	No	Yes	No	No	No
21	43307	1	0	0	0	0	More than half of the time	Yes	No	No	No	No	No	No	No	No	No
21	43357	2	0	0	0	0	Half of the time	Yes	No	No	No	No	No	No	No	No	No
21	43445	2	0	0	0	0	More than half of the time	Yes	No	No	No	No	No	No	No	No	No
22	43271	7	0	0	0	0	Always	No	No	No	No	Yes	No	No	No	No	No
22	43362	15	0	0	0	0	Always	No	No	No	No	No	No	No	No	No	No
22	43445	12	0	0	0	0	More than half of the time	No	No	No	No	No	No	No	No	No	No
22	43560	10	0	0	0	0	More than half of the time	No	No	No	No	No	No	No	No	No	No
22	43679	1	0	0	0	0	Never	NULL	No	No	No	No	No	No	No	No	No
22	43768	1	0	0	0	0	Never	No	No	No	No	No	No	No	No	No	No
22	43858	1	0	0	0	0	Half of the time	No	No	No	No	No	No	No	No	No	No
22	43948	1	0	0	0	0	Never	No	No	No	No	No	No	No	No	No	No
24	43210	5	0	0	0	0	Less than half of the time	Yes	No	No	No	No	No	No	No	No	No
25	43579	15	0	0	0	0	More than half of the time	Yes	No	No	No	No	No	No	No	No	No realizado / Indisponível
27	43256	3	0	0	0	0	Half of the time	No	No	No	No	Yes	No	No	No	No	No
27	43343	2	0	0	0	0	Less than half of the time	No	No	No	No	No	No	No	No	No	No
28	43192	0	1	0	0	0	Always	No	No	No	No	No	No	No	No	No	No
28	43279	0	1	0	0	0	Less than half of the time	Yes	No	Yes	Yes	No	No	No	No	No	No
28	43370	0	1	0	0	0	Never	No	No	No	No	No	No	No	No	No	No
28	43461	0	1	0	0	0	Never	Yes	No	Yes	No	No	Yes	No	No	No	No
29	43108	80	3	0	0	0	Less than half of the time	Yes	Yes	Yes	No	No	Yes	Yes	No	No	No
29	43194	60	0	0	0	0	More than half of the time	Yes	Yes	Yes	No	No	No	Yes	No	No	No
29	43276	45	0	0	0	0	Less than half of the time	Yes	Yes	Yes	No	Yes	No	Yes	No	No	No
29	43363	40	0	0	0	0	Less than half of the time	Yes	Yes	Yes	No	Yes	Yes	Yes	No	No	No
29	43453	40	0	0	0	0	More than half of the time	Yes	Yes	Yes	No	No	No	Yes	No	No	Yes
29	43587	20	0	0	0	0	Half of the time	Yes	No	Yes	No	No	No	No	No	Yes	Yes
29	43699	45	0	0	0	0	Half of the time	Yes	No	Yes	No	No	No	No	No	No	No
29	43797	45	0	0	0	0	Half of the time	Yes	Yes	Yes	No	No	No	No	No	No	Yes
29	43880	20	0	0	0	0	Half of the time	Yes	No	Yes	No	No	No	No	No	No	No
29	43992	8	0	0	0	0	Half of the time	Yes	No	Yes	No	No	No	No	No	No	No
29	44118	15	0	0	0	0	Half of the time	Yes	No	Yes	No	No	No	No	No	No	No
30	43108	1	0	0	0	0	Always	NULL	No	No	No	No	No	No	No	No	No
30	43173	1	0	0	0	0	Always	No	No	No	No	No	No	No	No	No	No
30	43258	1	0	0	0	0	More than half of the time	No	No	No	No	No	No	No	No	No	No
30	43353	1	0	0	0	0	Less than half of the time	Yes	No	No	No	No	No	No	No	No	No
30	43440	1	0	0	0	0	Half of the time	No	No	No	No	No	No	No	No	No	No
30	43551	2	0	0	0	0	More than half of the time	Yes	No	No	No	No	No	No	No	No	No
30	43664	2	0	0	0	0	Never	No	No	No	No	No	No	No	No	No	No
31	43108	24	0	0	0	0	More than half of the time	Yes	Yes	No	No	Yes	Yes	Yes	No	No	No
31	43195	30	0	0	0	0	More than half of the time	Yes	No	No	No	No	Yes	Yes	No	Yes	No
31	43290	24	0	0	0	0	More than half of the time	Yes	No	No	No	Yes	Yes	Yes	Yes	No	No
31	43370	12	0	0	0	0	More than half of the time	Yes	No	No	No	Yes	Yes	Yes	No	No	No
31	43451	30	0	0	0	0	More than half of the time	Yes	No	No	No	Yes	Yes	Yes	Yes	No	No
31	43579	15	0	0	0	0	More than half of the time	Yes	No	No	No	Yes	Yes	Yes	Yes	No	No
31	43691	30	0	0	0	0	More than half of the time	Yes	No	No	No	Yes	Yes	Yes	Yes	No	No
31	43790	15	0	0	0	0	More than half of the time	Yes	No	No	No	Yes	Yes	Yes	Yes	No	No
31	43874	40	0	0	0	0	More than half of the time	Yes	No	No	No	No	Yes	Yes	Yes	No	No
31	44125	12	0	0	0	0	More than half of the time	Yes	Yes	Yes	No	Yes	Yes	Yes	Yes	No	No
32	43305	2	0	0	0	0	Half of the time	No	No	No	No	No	No	No	No	No	No
32	43398	3	0	0	0	0	More than half of the time	No	No	No	No	No	No	No	No	No	No
32	43515	3	0	0	0	0	Always	No	No	No	No	No	No	No	No	No	No
32	43643	6	0	0	0	0	Half of the time	No	No	No	No	No	No	No	No	No	No
32	43763	15	0	0	0	0	Half of the time	No	No	No	No	No	No	No	No	No	No
32	43854	5	0	0	0	0	Half of the time	No	No	No	No	No	No	No	No	No	No
33	43236	1	0	0	0	0	Always	No	No	No	No	No	No	No	No	No	No
47	43284	7	0	0	0	0	More than half of the time	Yes	No	No	No	No	No	No	No	No	No
47	43375	10	0	0	0	0	Always	Yes	No	No	No	Yes	No	No	No	No	No
47	43473	6	0	0	0	0	More than half of the time	Yes	No	No	No	Yes	No	No	No	No	No
47	43557	8	0	0	0	0	More than half of the time	Yes	No	No	No	Yes	No	Yes	No	No	No realizado / Indisponível
47	43648	8	0	0	0	0	More than half of the time	Yes	No	No	No	Yes	No	No	No	No	No
47	43770	7	0	0	0	0	More than half of the time	No	No	No	No	Yes	No	No	No	No	No
47	43861	9	0	0	0	0	More than half of the time	No	No	No	No	Yes	No	No	No	No	No
48	43270	10	0	0	0	0	More than half of the time	Yes	No	No	No	No	No	No	No	No	No realizado / Indisponível
48	43361	17	0	0	0	0	More than half of the time	Yes	No	No	No	No	No	No	No	Yes	No
48	43452	5	0	0	0	0	Always	Yes	No	No	No	No	No	No	No	No	No
48	43543	20	0	0	0	0	More than half of the time	Yes	No	No	No	No	No	No	No	No	No
48	43676	20	0	0	0	0	More than half of the time	Yes	No	No	No	No	No	No	No	No	No
48	43805	13	0	0	0	0	More than half of the time	No	No	No	No	No	No	No	No	No	No
48	43896	16	0	0	0	0	Half of the time	No	No	No	No	No	No	No	No	No	No
49	43236	1	0	0	0	0	More than half of the time	No	No	No	No	No	No	No	No	No	No realizado / Indisponível
49	43314	1	0	0	0	0	More than half of the time	NULL	No	No	No	No	Yes	No	No	No	No
49	43382	1	0	0	0	0	More than half of the time	No	No	No	No	No	No	No	No	No	No
49	43509	1	0	0	0	0	Less than half of the time	Yes	No	No	No	No	No	No	No	No	No
49	43537	1	0	0	0	0	Never	No	No	No	No	No	No	No	No	NULL	No
52	43214	1	0	0	0	0	More than half of the time	No	No	No	No	No	No	No	No	No	No
52	43305	1	0	0	0	0	Half of the time	No	No	No	No	No	No	No	No	No	No
52	43396	1	0	0	0	0	Always	Yes	No	No	No	No	No	No	No	No	No
52	43494	1	0	0	0	0	Always	No	No	No	No	No	No	No	No	No	No realizado / Indisponível
52	43592	1	0	0	0	0	Always	Yes	No	No	No	No	No	No	No	No	No
52	43711	1	0	0	0	0	Always	Yes	No	No	No	No	No	No	No	No	No
52	43812	1	0	0	0	0	Always	No	No	No	No	No	No	No	No	No	No
52	43903	1	0	0	0	0	Always	No	No	No	No	No	No	No	No	No	No
53	43166	1	0	0	0	0	Never	Yes	No	No	No	Yes	No	No	No	No	No realizado / Indisponível
53	43224	1	0	0	0	0	Always	Yes	No	No	No	No	No	No	No	No	No realizado / Indisponível
53	43315	1	0	0	0	0	Less than half of the time	Yes	No	No	No	Yes	Yes	No	No	No	No realizado / Indisponível
53	43425	1	0	0	0	0	Never	Yes	No	No	No	Yes	Yes	No	No	No	No
53	43539	1	0	0	0	0	Never	Yes	No	No	No	Yes	Yes	No	No	No	No realizado / Indisponível
53	43642	1	0	0	0	0	Never	Yes	No	No	No	Yes	Yes	No	No	No	No realizado / Indisponível
53	43721	1	0	0	0	0	Never	Yes	No	No	No	No	No	No	No	No	No
53	43846	3	0	0	0	0	More than half of the time	Yes	No	No	No	Yes	Yes	No	No	No	No realizado / Indisponível
53	44028	0	0	0	0	0	NULL	Yes	No	No	No	No	No	No	No	No	No realizado / Indisponível
53	44113	10	0	0	0	0	Never	Yes	No	No	No	Yes	No	No	No	No	No realizado / Indisponível
54	43195	3	0	0	0	0	More than half of the time	Yes	No	No	No	Yes	No	No	No	No	No
54	43291	2	0	0	0	0	Always	Yes	No	No	No	No	No	No	No	No	No
54	43409	2	0	0	0	0	Always	Yes	No	No	No	No	No	No	No	No	No realizado / Indisponível
54	43565	8	0	0	0	0	More than half of the time	Yes	No	No	No	No	No	No	No	No	No realizado / Indisponível
54	43690	1	0	0	0	0	Never	Yes	No	No	No	No	No	No	No	No	Yes
54	43781	2	0	0	0	0	Half of the time	Yes	No	No	No	No	No	No	No	No	No
54	43852	4	0	0	0	0	More than half of the time	Yes	No	No	No	No	No	No	No	No	No
54	43959	5	0	0	0	0	More than half of the time	Yes	Yes	No	No	No	No	No	No	No	No
54	44046	2	0	0	0	0	More than half of the time	Yes	No	No	No	No	No	No	No	No	No
54	44145	4	0	0	0	0	Half of the time	No	No	No	No	No	Yes	No	No	No	No
55	43238	1	0	0	0	0	Never	Yes	No	No	No	No	No	No	No	No	No realizado / Indisponível
55	43322	1	0	0	0	0	Never	Yes	No	No	No	No	No	No	No	No	No
55	43727	1	0	0	0	0	Never	No	No	No	No	No	No	No	No	No	No
56	43222	5	0	0	0	0	More than half of the time	Yes	No	No	No	No	No	No	No	No	No
56	43313	5	0	0	0	0	More than half of the time	No	No	No	No	No	No	No	No	No	No
56	43404	10	0	0	0	0	Less than half of the time	No	No	No	No	No	No	No	No	No	No
56	43523	10	0	0	0	0	Less than half of the time	Yes	No	No	No	No	No	No	No	No	No realizado / Indisponível
56	43585	10	0	0	0	0	Less than half of the time	No	No	No	No	No	No	No	No	No	No realizado / Indisponível
56	43675	4	0	0	0	0	Less than half of the time	No	No	No	No	No	No	No	No	No	No realizado / Indisponível
56	43761	1	0	0	0	0	Never	No	No	No	No	No	No	No	No	No	No realizado / Indisponível
56	43872	1	0	0	0	0	Never	No	No	No	No	No	No	No	No	No	No realizado / Indisponível
56	44182	1	0	0	0	0	Never	Yes	No	No	No	No	No	No	No	No	No
58	43230	1	0	0	0	0	Never	Yes	No	No	No	No	No	No	No	No	No realizado / Indisponível
58	43314	2	0	0	0	0	Always	Yes	No	No	No	No	No	No	No	No	No
58	43349	5	0	0	0	0	More than half of the time	No	No	No	No	No	No	No	No	No	No realizado / Indisponível
58	43405	6	0	0	0	0	Less than half of the time	Yes	No	No	No	Yes	No	No	No	No	No
58	43497	7	0	0	0	0	More than half of the time	NULL	No	No	No	Yes	No	No	No	No	No
58	43584	4	0	0	0	0	More than half of the time	Yes	No	No	No	No	No	No	No	No	No
58	43661	6	0	0	0	0	More than half of the time	Yes	No	No	No	No	No	No	No	No	No
58	43762	9	0	0	0	0	Less than half of the time	Yes	No	No	No	Yes	No	No	No	No	No
58	43847	7	0	0	0	0	Less than half of the time	Yes	No	No	No	No	No	No	No	No	No realizado / Indisponível
58	43929	5	0	0	0	0	More than half of the time	Yes	No	No	No	No	No	No	No	No	No realizado / Indisponível
58	44062	2	0	0	0	0	Never	No	No	No	No	Yes	No	No	No	No	No realizado / Indisponível
58	44175	1	0	0	0	0	Never	Yes	No	No	No	No	No	No	No	No	No realizado / Indisponível
59	43110	7	0	0	0	0	Half of the time	Yes	No	No	No	No	No	No	No	No	No
59	43194	3	0	0	0	0	Never	Yes	No	No	No	No	No	No	No	No	Yes
59	43320	1	0	0	0	0	Half of the time	Yes	No	No	No	No	No	No	No	No	No
59	43404	3	0	0	0	0	Never	Yes	No	No	No	No	No	No	No	No	No
59	43523	7	0	0	0	0	Less than half of the time	Yes	No	No	No	No	No	No	No	No	No
59	43635	6	0	0	0	0	Less than half of the time	Yes	No	No	No	No	No	No	No	No	No
59	43747	7	0	0	0	0	Never	Yes	No	No	No	No	No	No	No	No	No
59	43846	7	0	0	0	0	Never	No	No	No	No	No	No	No	No	No	No
59	43923	5	0	0	0	0	Less than half of the time	Yes	No	No	No	No	No	No	No	No	No
59	44053	5	0	0	0	0	Never	Yes	No	No	No	No	No	No	No	No	No
59	44167	6	0	0	0	0	Never	Yes	No	No	No	No	No	No	No	No	No
60	43110	50	0	0	0	0	More than half of the time	Yes	No	No	No	Yes	No	Yes	No	No	No
60	43293	30	0	0	0	0	Less than half of the time	Yes	No	Yes	No	Yes	No	Yes	No	No	No
60	43390	50	0	0	0	0	Half of the time	Yes	No	No	No	Yes	No	Yes	No	No	No
60	43552	30	0	0	0	0	Less than half of the time	Yes	No	Yes	No	Yes	No	Yes	No	No	No
60	43699	40	0	0	0	0	Less than half of the time	Yes	No	Yes	No	Yes	No	Yes	Yes	No	No
60	43818	30	0	0	0	0	Less than half of the time	Yes	No	Yes	No	Yes	No	No	No	No	No
60	44118	30	0	0	0	0	Half of the time	Yes	No	Yes	No	Yes	No	No	No	No	No
61	43202	2	0	0	0	0	Half of the time	Yes	No	No	No	Yes	No	Yes	No	No	No
61	43307	1	0	0	0	0	Never	Yes	No	No	No	Yes	No	No	No	No	No
61	43412	3	0	0	0	0	Less than half of the time	Yes	No	No	No	Yes	No	No	No	No	No
61	43522	2	0	0	0	0	More than half of the time	Yes	No	No	No	Yes	No	No	No	No	No realizado / Indisponível
61	43621	3	0	0	0	0	Half of the time	Yes	No	No	No	Yes	No	No	No	No	No realizado / Indisponível
61	43739	2	0	0	0	0	Less than half of the time	Yes	No	No	No	Yes	No	No	No	No	No
61	43774	2	0	0	0	0	Half of the time	Yes	No	No	No	Yes	No	No	No	No	No
61	43851	4	0	0	0	0	Half of the time	No	No	No	No	Yes	No	No	No	No	No
61	43963	3	0	0	0	0	Half of the time	Yes	No	No	No	Yes	No	No	No	No	No
61	44069	2	0	0	0	0	Less than half of the time	Yes	No	No	No	Yes	No	No	No	No	No realizado / Indisponível
61	44174	3	0	0	0	0	More than half of the time	Yes	No	No	No	Yes	No	No	No	No	No
64	43356	30	0	0	0	0	Half of the time	No	No	No	No	No	No	No	No	No	Yes
64	43431	1	0	0	0	0	Never	No	No	No	No	No	No	No	No	No	No
64	43713	36	0	0	0	0	More than half of the time	No	No	No	No	No	No	No	No	No	No
64	43816	48	0	0	0	0	Half of the time	No	No	No	No	No	No	No	No	No	No
64	43902	50	0	0	0	0	Half of the time	No	No	No	No	No	No	No	No	No	No
64	44152	0	0	0	0	0	NULL	No	No	No	No	No	No	No	No	No	No realizado / Indisponível
65	43111	1	0	0	0	0	Always	Yes	No	No	No	No	No	No	No	No	No
65	43201	1	0	0	0	0	Always	Yes	No	No	No	No	No	No	No	No	No
65	43300	1	0	0	0	0	Always	Yes	No	No	No	No	No	No	No	No	No
65	43384	1	0	0	0	0	Always	Yes	No	No	No	No	No	No	No	No	No
65	43482	1	0	0	0	0	Always	Yes	No	No	No	No	No	No	No	No	No
65	43601	1	0	0	0	0	Always	Yes	No	No	No	No	No	No	No	No	No
65	43601	1	0	0	0	0	Always	Yes	No	No	No	No	No	No	No	No	No
65	43726	1	0	0	0	0	Always	Yes	No	No	No	No	No	No	No	No	No
65	43789	1	0	0	0	0	Never	Yes	No	No	No	No	No	No	No	No	No
65	43997	1	0	0	0	0	Always	Yes	No	No	No	No	No	No	No	No	No
65	44119	1	0	0	0	0	Always	Yes	No	No	No	No	No	No	No	No	No
66	43130	4	0	0	0	0	More than half of the time	Yes	No	No	No	No	No	No	No	No	No
66	43257	6	0	0	0	0	More than half of the time	Yes	No	No	No	No	No	No	No	No	No
66	43383	4	0	0	0	0	Half of the time	Yes	No	No	No	No	No	No	No	No	No
66	43500	6	0	0	0	0	Less than half of the time	Yes	No	No	No	No	No	No	No	No	No
66	43717	5	0	0	0	0	More than half of the time	Yes	No	No	No	No	No	No	No	No	No
66	43893	2	0	0	0	0	Never	Yes	No	No	No	No	No	No	No	No	No
66	44012	0	0	0	0	0	NULL	No	No	No	No	No	No	No	No	No	No
66	44158	2	0	0	0	0	Never	Yes	No	No	No	No	No	No	No	No	No
67	43111	1	0	0	0	0	Less than half of the time	No	No	No	No	No	No	No	No	No	No
67	43201	1	0	0	0	0	Never	No	No	No	No	No	No	No	No	No	No
67	43292	1	0	0	0	0	Never	No	No	No	No	No	No	No	No	No	No
67	43388	1	0	0	0	0	Never	No	No	No	No	No	No	No	No	No	No
67	43440	1	0	0	0	0	Never	No	No	No	No	No	No	No	No	No	No
67	43598	1	0	0	0	0	Never	No	No	No	No	No	No	No	No	No	No
67	43678	1	0	0	0	0	Never	No	No	No	No	No	No	No	No	No	No
68	43111	60	0	0	0	0	Always	No	No	No	No	No	No	No	No	No	No
68	43208	60	0	0	0	0	More than half of the time	No	No	No	No	No	No	No	No	No	No
68	43370	8	0	0	0	0	Less than half of the time	No	No	No	No	No	No	No	No	No	No
68	43447	30	0	0	0	0	Less than half of the time	No	No	No	No	No	No	No	No	No	No
68	43566	30	0	0	0	0	More than half of the time	No	No	No	No	No	No	No	No	No	No
68	43671	20	0	0	0	0	More than half of the time	No	No	No	No	No	No	No	No	No	No
68	43790	4	0	0	0	0	Less than half of the time	No	No	No	No	No	No	No	No	No	No
68	43878	5	0	0	0	0	More than half of the time	No	No	No	No	No	No	No	No	No	No
68	43965	8	0	0	0	0	Never	No	No	No	No	No	No	No	No	No	No
68	44084	22	0	0	0	0	More than half of the time	No	No	No	No	No	No	No	No	No	No
69	43236	1	0	0	0	0	Half of the time	Yes	No	No	No	No	No	No	No	No	No
69	43328	1	0	0	0	0	More than half of the time	Yes	No	No	No	No	No	No	No	No	No
69	43418	1	0	0	0	0	Half of the time	Yes	No	No	No	No	No	No	No	No	No
69	43503	2	0	0	0	0	More than half of the time	Yes	No	No	No	No	No	No	No	No	No
69	43608	1	0	0	0	0	More than half of the time	Yes	No	No	No	No	No	No	No	No	No
69	43754	2	0	0	0	0	More than half of the time	Yes	No	No	No	No	No	No	No	No	No
69	43853	1	0	0	0	0	Less than half of the time	Yes	No	No	No	No	No	No	No	No	No
69	43997	1	0	0	0	0	Always	No	No	No	No	No	No	No	No	No	No
69	44133	2	0	0	0	0	Half of the time	Yes	No	No	No	No	No	No	No	No	No
71	43269	1	0	0	0	0	Half of the time	No	No	No	No	No	No	No	No	No	No
71	43734	1	0	0	0	0	Always	No	No	No	No	No	No	No	No	No	No
72	43231	10	0	0	0	0	Less than half of the time	No	No	No	No	No	No	No	No	No	No realizado / Indisponível
72	43322	12	0	0	0	0	Less than half of the time	No	No	No	No	No	No	No	No	No	No realizado / Indisponível
72	43413	12	0	0	0	0	Half of the time	No	No	No	No	No	No	No	No	No	No
72	43504	10	0	0	0	0	Less than half of the time	Yes	No	No	No	No	No	No	No	No	No
72	43588	15	0	0	0	0	Half of the time	Yes	No	No	No	No	No	No	No	No	No
72	43672	12	0	0	0	0	Half of the time	Yes	No	No	No	No	No	No	No	No	No
72	43756	6	0	0	0	0	Half of the time	No	No	No	No	No	No	No	No	No	No
72	43847	20	0	0	0	0	More than half of the time	NULL	Yes	No	No	No	No	No	No	No	No
72	43965	10	0	0	0	0	More than half of the time	No	No	No	No	No	No	No	No	No	No realizado / Indisponível
72	44078	6	0	0	0	0	Never	No	No	No	No	No	No	No	No	No	No realizado / Indisponível
72	44169	7	0	0	0	0	Less than half of the time	Yes	No	No	No	No	No	No	No	No	No
73	43263	3	0	0	0	0	Never	Yes	Yes	No	No	No	No	No	No	No	No
73	43356	3	0	0	0	0	Never	Yes	No	No	No	No	No	No	No	No	No realizado / Indisponível
73	43439	8	0	0	0	0	More than half of the time	Yes	Yes	No	No	No	No	No	No	No	No realizado / Indisponível
73	43537	6	0	0	0	0	More than half of the time	No	No	No	No	No	No	No	No	No	No realizado / Indisponível
73	43626	5	0	0	0	0	More than half of the time	No	No	No	No	No	No	No	No	No	No
73	43717	4	0	0	0	0	More than half of the time	Yes	No	No	No	No	No	No	No	No	No realizado / Indisponível
73	43804	3	0	0	0	0	More than half of the time	Yes	No	No	No	No	No	No	No	No	No
73	43895	3	0	0	0	0	Always	Yes	No	No	No	No	No	No	No	No	No
73	44006	4	0	0	0	0	More than half of the time	Yes	No	No	No	No	No	No	No	No	No realizado / Indisponível
73	44123	2	0	0	0	0	Half of the time	No	No	No	No	No	No	No	No	No	No realizado / Indisponível
74	43700	10	0	0	0	0	Less than half of the time	Yes	No	No	No	No	No	No	No	No	No
74	43797	9	0	0	0	0	Less than half of the time	Yes	No	No	No	No	No	Yes	No	No	No realizado / Indisponível
74	43880	10	0	0	0	0	Never	Yes	No	No	No	No	No	No	No	No	No realizado / Indisponível
74	43965	2	0	0	0	0	Never	Yes	No	No	No	No	No	Yes	No	No	No realizado / Indisponível
74	44088	4	0	0	0	0	Never	No	No	No	No	No	No	Yes	No	No	No realizado / Indisponível
74	44175	13	0	0	0	0	Never	No	No	No	No	No	No	Yes	No	No	No realizado / Indisponível
75	43199	10	0	0	0	0	Half of the time	Yes	No	No	No	Yes	No	No	No	No	No
75	43285	5	0	0	0	0	Less than half of the time	Yes	No	No	No	Yes	No	No	No	No	No
75	43388	1	0	0	0	0	Never	Yes	No	No	No	Yes	No	No	No	No	No
75	43482	1	0	0	0	0	Never	Yes	No	No	No	Yes	No	No	No	No	No
75	43661	4	0	0	0	0	Never	Yes	No	No	No	Yes	No	No	Yes	No	No
75	43789	8	0	0	0	0	Less than half of the time	Yes	No	No	No	Yes	No	No	No	No	No
75	43899	10	0	0	0	0	Never	Yes	No	No	No	Yes	No	No	No	No	Yes
75	43985	6	0	0	0	0	Less than half of the time	No	No	No	No	Yes	No	No	No	No	No
75	44095	50	0	0	0	0	Less than half of the time	Yes	No	No	No	No	No	No	No	No	No
77	43234	7	0	0	0	0	More than half of the time	No	No	No	No	No	No	No	No	No	No
77	43315	7	0	0	0	0	Always	Yes	No	No	No	No	No	No	No	No	No
77	43396	12	0	0	0	0	More than half of the time	Yes	No	No	No	Yes	No	No	No	No	No
77	43481	15	0	0	0	0	More than half of the time	No	No	No	No	No	No	No	No	No	No realizado / Indisponível
77	43565	8	0	0	0	0	More than half of the time	Yes	No	No	No	No	No	No	No	No	No realizado / Indisponível
77	43684	8	0	0	0	0	More than half of the time	Yes	No	No	No	Yes	No	No	No	No	No realizado / Indisponível
77	43782	15	0	0	0	0	More than half of the time	Yes	No	No	No	Yes	No	No	No	No	No realizado / Indisponível
77	43501	8	0	0	0	0	More than half of the time	Yes	No	No	No	No	No	No	No	No	No realizado / Indisponível
77	44147	7	0	0	0	0	Always	Yes	No	No	No	No	No	No	No	No	No
78	43111	1	0	0	0	0	Never	Yes	No	No	No	No	Yes	No	No	No	No
78	43214	1	0	0	0	0	Never	Yes	No	No	No	No	Yes	No	No	No	No
78	43306	1	0	0	0	0	Never	No	No	No	No	No	Yes	No	No	No	No
78	43412	1	0	0	0	0	Never	Yes	No	No	No	No	Yes	Yes	No	No	No
78	43518	1	0	0	0	0	Never	Yes	No	No	No	No	Yes	No	No	No	No
78	43733	3	0	0	0	0	Less than half of the time	Yes	No	No	No	No	Yes	No	No	No	No
78	43847	4	0	0	0	0	Less than half of the time	No	No	No	No	No	No	Yes	No	No	No
78	43958	5	0	0	0	0	Never	No	No	No	No	No	Yes	No	No	No	No
78	44071	2	0	0	0	0	Less than half of the time	No	No	Yes	No	No	Yes	No	No	No	No
78	44155	3	0	0	0	0	Less than half of the time	No	No	Yes	No	No	Yes	No	No	No	No
79	43231	10	0	0	0	0	Never	No	No	No	No	No	No	No	No	No	No realizado / Indisponível
79	43322	10	0	0	0	0	Never	Yes	No	No	No	No	No	No	No	No	No
79	43413	3	0	0	0	0	Never	No	No	No	No	No	No	No	No	No	No
79	43595	10	0	0	0	0	Never	Yes	No	No	No	No	No	No	No	No	No
79	43672	15	0	0	0	0	Never	Yes	No	No	No	No	No	No	No	No	No
79	43756	2	0	0	0	0	Never	No	No	No	No	No	No	No	No	No	No
79	43847	2	0	0	0	0	Never	No	No	No	No	No	No	No	No	No	No
79	43965	1	0	0	0	0	Never	No	No	No	No	No	No	No	No	No	No realizado / Indisponível
79	44078	6	0	0	0	0	Never	No	No	No	No	No	No	No	No	No	No realizado / Indisponível
79	44169	7	0	0	0	0	Less than half of the time	No	No	No	No	No	No	No	No	No	No
80	43231	6	0	0	0	0	Always	No	No	No	No	No	No	No	No	No	No realizado / Indisponível
80	43545	5	0	0	0	0	More than half of the time	No	No	No	No	No	No	No	No	No	No
80	43566	5	0	0	0	0	Always	No	No	No	No	No	No	No	No	No	No
80	43640	10	0	0	0	0	Never	No	No	No	No	No	No	No	No	No	No
80	43776	1	0	0	0	0	Always	No	No	No	No	No	No	No	No	No	No realizado / Indisponível
80	43811	0	0	0	0	0	Always	No	No	No	No	No	No	No	No	No	No
80	43909	2	0	0	0	0	Always	Yes	No	No	No	No	No	No	No	No	No realizado / Indisponível
80	44076	5	0	0	0	0	Always	Yes	No	No	No	No	No	No	No	No	No realizado / Indisponível
80	44167	4	0	0	0	0	Always	Yes	No	No	No	No	No	No	No	No	No realizado / Indisponível
82	43124	30	0	0	0	0	Always	No	No	Yes	No	No	Yes	No	No	No	No
82	43146	30	0	0	0	0	Always	No	No	Yes	No	No	No	No	No	No	No
82	43213	30	0	0	0	0	Always	No	No	Yes	No	No	Yes	No	No	No	No
82	43369	5	0	0	0	0	Always	Yes	No	No	No	No	No	Yes	No	No	No
82	43396	0	0	0	0	0	Always	No	No	No	No	No	No	No	No	No	No
82	43514	2	0	0	0	0	Always	No	No	No	No	No	No	No	No	Yes	No
82	43656	0	0	0	0	0	Always	No	No	No	No	No	No	No	No	No	No
82	43747	3	0	0	0	0	Always	Yes	No	No	No	No	Yes	No	No	No	No
82	43859	6	0	0	0	0	Always	Yes	No	No	No	No	Yes	No	No	No	No
82	43957	1	0	0	0	0	Always	No	No	No	No	No	No	No	No	No	No
82	44118	1	0	0	0	0	Always	Yes	No	No	No	No	No	No	No	No	No realizado / Indisponível
83	43222	50	0	0	0	0	Half of the time	No	Yes	No	No	Yes	Yes	No	No	No	No
83	43312	80	0	0	0	0	More than half of the time	No	Yes	No	No	No	Yes	No	No	No	No
83	43398	15	0	0	0	0	Half of the time	No	Yes	No	No	No	Yes	No	No	No	Yes
83	43482	2	0	0	0	0	Always	No	Yes	No	No	No	Yes	No	No	No	No realizado / Indisponível
83	43573	50	0	0	0	0	More than half of the time	No	Yes	No	No	No	Yes	No	No	No	No
83	43656	60	0	0	0	0	Half of the time	No	Yes	No	No	No	Yes	No	No	No	No realizado / Indisponível
83	43735	30	0	0	0	0	Half of the time	No	Yes	No	No	No	Yes	No	No	No	No realizado / Indisponível
83	43840	200	0	0	0	0	Less than half of the time	No	Yes	No	No	No	Yes	No	No	No	No realizado / Indisponível
83	43903	30	0	0	0	0	More than half of the time	No	Yes	No	No	No	No	No	No	No	No realizado / Indisponível
83	44123	1	0	0	0	0	Never	No	No	No	No	No	No	No	No	No	No realizado / Indisponível
84	43199	6	0	0	0	0	Less than half of the time	No	No	No	No	No	No	No	No	No	No
84	43305	6	0	0	0	0	Half of the time	No	No	No	No	No	No	Yes	No	No	No
84	43382	5	0	0	0	0	Always	No	No	No	No	No	No	Yes	No	No	No
84	43466	7	0	0	0	0	Less than half of the time	No	No	No	No	No	No	Yes	No	No	No
84	43565	6	0	0	0	0	Less than half of the time	No	No	No	No	No	No	Yes	No	No	No
84	43657	6	0	0	0	0	Less than half of the time	No	No	No	No	No	No	Yes	No	No	No
84	43734	6	0	0	0	0	Half of the time	No	No	No	No	No	No	Yes	No	No	No
84	43818	6	0	0	0	0	More than half of the time	No	No	No	No	No	No	Yes	No	No	No
84	43902	6	0	0	0	0	Less than half of the time	No	No	No	No	No	No	Yes	No	No	No
84	44139	1	0	0	0	0	Always	No	No	No	No	No	No	Yes	No	No	No
85	43192	2	0	0	0	0	Never	NULL	No	Yes	No	No	Yes	No	No	No	No realizado / Indisponível
85	43325	1	0	0	0	0	Never	Yes	No	No	No	Yes	No	No	No	No	No
85	43787	3	0	0	0	0	Less than half of the time	No	No	No	No	No	No	No	No	No	No
85	43868	1	0	0	0	0	Never	No	No	No	No	No	No	No	No	No	No
85	43957	2	0	0	0	0	Never	No	No	No	No	No	No	No	No	No	No realizado / Indisponível
85	44088	3	0	0	0	0	Never	No	No	No	No	No	No	No	No	No	No
86	43453	5	0	0	0	0	Never	Yes	No	No	No	Yes	No	No	No	No	No realizado / Indisponível
86	43572	4	0	0	0	0	Never	Yes	No	No	No	Yes	Yes	No	No	No	No realizado / Indisponível
86	43705	5	0	0	0	0	Never	Yes	No	Yes	No	No	No	No	No	No	No
87	43195	20	0	0	0	0	Less than half of the time	Yes	No	No	No	No	Yes	Yes	No	No	No
88	43187	40	0	0	0	0	Less than half of the time	Yes	No	No	No	No	No	No	No	No	No
88	43278	50	0	0	0	0	Less than half of the time	Yes	No	No	No	Yes	No	No	No	No	No
88	43369	50	0	0	0	0	Less than half of the time	Yes	No	No	No	No	No	No	No	No	No
88	43488	40	0	0	0	0	Less than half of the time	Yes	No	No	No	No	No	No	No	No	No
88	43600	50	0	0	0	0	Less than half of the time	No	No	No	No	No	No	No	No	No	No
88	43726	100	0	0	0	0	Less than half of the time	No	No	No	No	No	No	No	No	No	No
88	43810	60	2	0	0	0	Less than half of the time	Yes	No	No	No	No	No	No	No	No	No
88	43906	80	0	0	0	0	Less than half of the time	Yes	No	No	No	No	No	No	No	No	No
88	44053	1	0	0	0	0	Never	No	No	No	No	No	No	No	No	No	No
88	44165	10	0	0	0	0	Less than half of the time	No	No	No	No	No	No	No	No	No	No
89	43213	65	0	0	0	0	Less than half of the time	No	No	No	No	No	No	No	No	No	No realizado / Indisponível
89	43294	45	0	0	0	0	More than half of the time	Yes	Yes	Yes	No	No	Yes	Yes	Yes	No	No
89	43320	80	0	0	0	0	Half of the time	Yes	Yes	Yes	No	Yes	Yes	Yes	No	No	No
89	43409	80	0	0	0	0	Less than half of the time	Yes	No	Yes	No	Yes	Yes	No	No	No	No realizado / Indisponível
89	43525	120	0	0	0	0	Half of the time	Yes	No	Yes	No	Yes	Yes	No	No	No	Yes
89	43622	180	0	0	0	0	Half of the time	No	No	Yes	No	Yes	Yes	Yes	No	No	Yes
89	44105	40	0	0	0	0	Less than half of the time	Yes	Yes	Yes	No	Yes	Yes	Yes	Yes	No	No realizado / Indisponível
90	43236	4	0	0	0	0	Half of the time	Yes	No	Yes	No	No	No	Yes	No	NULL	No
90	43307	5	0	0	0	0	Less than half of the time	Yes	No	No	No	No	No	Yes	No	No	No
90	43411	9	0	0	0	0	Half of the time	Yes	No	No	No	No	No	No	No	No	No
90	43500	4	0	0	0	0	Half of the time	Yes	No	No	No	No	No	Yes	No	No	No realizado / Indisponível
90	43591	3	0	0	0	0	Half of the time	No	No	No	No	No	No	Yes	No	No	No
90	43683	5	0	0	0	0	Less than half of the time	No	No	No	No	No	No	Yes	No	No	No
90	43775	3	0	0	0	0	Less than half of the time	No	No	No	No	No	No	Yes	No	No	No
90	43798	3	0	0	0	0	Less than half of the time	No	No	No	No	No	No	Yes	No	No	No
90	43852	2	0	0	0	0	Half of the time	NULL	No	No	No	No	No	Yes	No	No	No
90	43928	2	0	0	0	0	Less than half of the time	Yes	No	No	No	No	No	Yes	No	No	No
90	44090	3	0	0	0	0	Less than half of the time	Yes	No	No	No	No	No	No	No	No	No
91	43188	5	0	0	0	0	Less than half of the time	No	No	Yes	No	No	No	No	No	No	Yes
91	43277	8	0	0	0	0	Less than half of the time	Yes	No	Yes	No	No	No	No	No	No	No
91	43369	10	0	0	0	0	Less than half of the time	Yes	No	Yes	No	No	No	No	No	No	No
91	43480	2	0	0	0	0	Never	Yes	No	No	No	No	No	No	No	No	No
91	43585	7	0	0	0	0	Less than half of the time	No	No	Yes	No	No	No	No	No	No	Yes
91	43697	5	0	0	0	0	Half of the time	Yes	No	Yes	No	No	No	No	No	No	No
91	43798	10	0	0	0	0	Less than half of the time	Yes	Yes	Yes	No	No	No	No	No	No	No
91	43879	15	0	0	0	0	Less than half of the time	No	Yes	Yes	No	No	No	No	No	No	No
91	44119	5	0	0	0	0	Never	NULL	No	Yes	No	No	No	No	No	No	No realizado / Indisponível
93	43192	15	0	0	0	0	Never	Yes	No	No	No	Yes	No	No	No	No	No realizado / Indisponível
93	43332	5	0	0	0	0	More than half of the time	Yes	No	No	No	No	No	No	No	No	No
93	43374	4	0	0	0	0	Never	No	No	No	No	No	No	No	No	No	No
93	43507	5	0	0	0	0	Never	Yes	No	No	No	No	No	No	No	No	No
93	43619	30	0	0	0	0	Less than half of the time	Yes	No	No	No	No	No	No	No	No	No
93	44060	1	0	0	0	0	More than half of the time	No	No	No	No	No	No	No	No	No	No realizado / Indisponível
93	44109	4	0	0	0	0	Never	No	No	No	No	No	No	No	No	No	No
94	43223	20	0	0	0	0	Never	No	Yes	Yes	No	Yes	No	No	No	No	No
94	43313	10	0	0	0	0	Always	No	No	No	No	No	No	No	No	No	No realizado / Indisponível
94	43402	20	0	0	0	0	Less than half of the time	No	No	Yes	No	Yes	No	No	No	No	No realizado / Indisponível
94	43493	20	0	0	0	0	Less than half of the time	No	Yes	Yes	No	Yes	No	No	No	No	No
94	43598	30	0	0	0	0	Never	No	No	No	No	Yes	No	No	No	No	No
94	43710	25	0	0	0	0	Never	No	No	No	No	Yes	No	No	No	No	No
94	43874	30	0	0	0	0	Less than half of the time	No	No	No	No	Yes	No	No	No	No	No
95	43167	5	0	0	0	0	Less than half of the time	No	No	No	No	No	No	No	No	No	No
95	43175	10	0	0	0	0	More than half of the time	No	No	No	No	No	No	No	No	No	No
95	43357	10	0	0	0	0	Half of the time	No	Yes	No	No	No	No	No	No	No	No
95	43446	5	0	0	0	0	Half of the time	No	No	No	No	No	No	No	No	No	No
95	43559	1	0	0	0	0	Less than half of the time	No	No	No	No	No	No	No	No	No	No realizado / Indisponível
95	43676	1	0	0	0	0	Never	No	No	No	No	No	No	No	No	No	No
95	43797	1	0	0	0	0	Never	No	No	No	No	No	No	No	No	No	No realizado / Indisponível
95	43873	1	0	0	0	0	Never	No	No	No	No	No	No	No	No	No	No
96	43199	1	0	0	0	0	Always	Yes	No	No	No	No	Yes	No	No	No	No
96	43283	2	0	0	0	0	Half of the time	No	No	No	No	No	Yes	No	No	No	No
96	43367	2	0	0	0	0	Never	No	No	No	No	No	Yes	No	No	No	No
96	43489	1	0	0	0	0	Never	Yes	No	No	No	No	No	No	No	No	No realizado / Indisponível
96	43577	1	0	0	0	0	Never	No	No	No	No	No	No	No	No	No	No
96	43703	10	0	0	0	0	More than half of the time	No	No	No	No	No	No	No	No	No	No
96	43794	1	0	0	0	0	Never	No	No	No	No	No	No	No	No	No	No
96	43894	3	0	0	0	0	Less than half of the time	No	No	No	No	No	No	No	No	No	No
96	44119	1	0	0	0	0	Never	No	No	No	No	No	No	No	No	No	No realizado / Indisponível
97	43209	5	0	0	0	0	More than half of the time	Yes	No	No	No	No	Yes	No	No	No	No
97	43293	4	0	0	0	0	Always	No	No	No	No	No	Yes	No	No	No	No realizado / Indisponível
97	43370	2	0	0	0	0	Always	Yes	No	No	No	No	Yes	No	No	No	No
97	43489	1	0	0	0	0	Always	Yes	No	No	No	No	Yes	No	No	No	No
97	43608	1	0	0	0	0	Always	No	No	No	No	No	Yes	No	No	No	No
97	43720	1	0	0	0	0	Always	No	No	No	No	No	Yes	No	No	No	No
97	43811	5	1	0	0	0	Always	Yes	No	No	No	No	Yes	No	No	No	No
97	43908	1	0	0	0	0	Always	Yes	No	No	No	No	Yes	No	No	No	No
97	44144	1	0	0	0	0	Never	No	No	No	No	No	No	No	No	No	No
98	43206	10	0	0	0	0	Always	Yes	No	No	No	No	No	Yes	No	No	No
98	43276	8	0	0	0	0	More than half of the time	No	No	No	No	No	No	Yes	No	No	No
98	43425	4	0	0	0	0	Always	Yes	No	No	No	No	No	No	No	No	No
98	43549	0	0	0	0	0	Always	No	No	No	No	No	No	No	No	No	No
98	43803	4	0	0	0	0	Always	Yes	No	No	No	No	No	No	No	No	No
98	44042	4	0	0	0	0	Always	Yes	No	No	No	No	No	No	No	No	No
98	44162	8	0	0	0	0	More than half of the time	Yes	No	No	No	No	No	No	No	No	No
99	43199	12	0	0	0	0	More than half of the time	Yes	Yes	No	No	Yes	No	No	No	No	No
99	43283	24	0	0	0	0	More than half of the time	Yes	No	No	No	Yes	No	No	No	No	No realizado / Indisponível
99	43360	30	0	0	0	0	Always	No	No	No	No	Yes	No	No	No	No	No
99	43444	40	0	0	0	0	More than half of the time	Yes	Yes	No	No	Yes	No	No	No	No	No realizado / Indisponível
99	43563	20	0	0	0	0	More than half of the time	Yes	No	No	No	Yes	No	No	No	No	No
99	43703	16	0	0	0	0	More than half of the time	No	No	No	No	Yes	No	No	No	No	No
99	43790	30	0	0	0	0	More than half of the time	No	No	No	No	Yes	No	No	No	No	No
99	43843	30	0	0	0	0	More than half of the time	No	No	No	No	No	No	No	No	No	No
100	43199	2	0	0	0	0	Always	No	No	No	No	No	No	No	No	No	No realizado / Indisponível
100	43297	2	0	0	0	0	Never	No	No	No	No	No	No	No	No	No	No
100	43381	1	0	0	0	0	Never	No	No	No	No	No	No	No	No	No	No
100	43473	1	0	0	0	0	Never	No	No	No	No	No	No	No	No	No	No
100	43563	2	0	0	0	0	Always	No	No	No	No	No	No	No	No	No	No
100	43649	2	0	0	0	0	Always	No	No	No	No	No	No	No	No	No	No realizado / Indisponível
100	43741	3	0	0	0	0	Less than half of the time	No	No	No	No	No	No	No	No	No	No
100	43852	1	0	0	0	0	Never	No	No	No	No	No	No	No	No	No	No
100	44056	2	0	0	0	0	Always	No	No	No	No	No	No	No	No	No	No
100	44182	3	0	0	0	0	Never	No	No	No	No	No	No	No	No	No	No realizado / Indisponível
101	43300	3	0	0	0	0	More than half of the time	No	No	No	No	No	No	Yes	No	No	No
101	43389	6	0	0	0	0	Half of the time	No	No	No	No	No	No	Yes	No	No	No
101	43486	4	0	0	0	0	Half of the time	No	No	No	No	No	No	Yes	No	No	No
101	43577	3	0	0	0	0	Never	No	No	No	No	No	No	Yes	No	No	No
101	43661	2	0	0	0	0	Never	No	No	No	No	No	No	Yes	No	No	No realizado / Indisponível
101	43760	1	0	0	0	0	Never	Yes	No	No	No	Yes	No	Yes	No	No	No
101	43857	3	0	0	0	0	Never	No	No	No	No	No	No	No	No	No	No
101	44071	1	0	0	0	0	Never	No	No	No	No	No	No	No	No	No	No
101	44181	2	0	0	0	0	Never	No	No	No	No	No	No	No	No	No	No realizado / Indisponível
102	43214	12	0	0	0	0	More than half of the time	No	No	No	No	No	Yes	No	No	No	No
102	43375	30	0	0	0	0	More than half of the time	No	No	Yes	No	No	Yes	No	No	No	No
102	43440	40	0	0	0	0	Less than half of the time	No	No	Yes	No	No	Yes	No	No	No	No
102	43564	40	0	0	0	0	More than half of the time	No	No	Yes	No	Yes	Yes	No	No	No	No
102	43678	0	0	0	0	0	Half of the time	Yes	Yes	Yes	No	Yes	Yes	Yes	No	No	No
102	43774	45	0	0	0	0	Less than half of the time	Yes	Yes	Yes	No	No	Yes	Yes	No	No	No
102	43867	50	0	0	0	0	Less than half of the time	No	Yes	Yes	No	No	Yes	Yes	No	No	No
102	44075	25	0	0	0	0	Less than half of the time	No	Yes	Yes	No	No	Yes	No	No	No	No realizado / Indisponível
102	44161	10	0	0	0	0	Less than half of the time	No	No	Yes	No	No	No	Yes	No	No	Yes
103	43207	60	0	0	0	0	Half of the time	No	No	No	No	No	No	No	No	No	No
103	43291	30	0	0	0	0	Half of the time	No	No	No	No	No	No	No	No	No	No
103	43389	40	0	0	0	0	Less than half of the time	No	No	No	No	No	No	No	No	No	No
103	43515	45	0	0	0	0	Less than half of the time	No	No	No	No	No	No	No	No	No	No
103	43615	45	0	0	0	0	Half of the time	No	No	No	No	No	No	No	No	No	No
103	43704	15	0	0	0	0	Less than half of the time	No	No	No	No	No	No	No	No	No	Yes
103	43802	60	0	0	0	0	Less than half of the time	No	No	No	No	No	No	No	No	No	No
103	43895	60	0	0	0	0	Less than half of the time	No	No	No	No	No	No	No	No	No	No realizado / Indisponível
103	44126	2	0	0	0	0	Never	No	No	No	No	No	No	No	No	No	No
104	43202	5	0	0	0	0	Half of the time	No	No	No	No	No	No	No	No	No	No
104	43314	4	0	0	0	0	Always	No	No	No	No	No	No	No	No	No	No
104	43431	3	0	0	0	0	More than half of the time	No	No	No	No	No	No	Yes	No	No	No
104	43522	1	0	0	0	0	Always	No	No	No	No	No	No	Yes	No	No	No
105	43172	5	0	0	0	0	More than half of the time	No	No	No	No	No	No	No	No	No	No
105	43297	5	0	0	0	0	More than half of the time	No	No	No	No	No	No	No	No	No	No realizado / Indisponível
105	43402	12	0	0	0	0	More than half of the time	No	No	No	No	No	No	No	No	No	Yes
105	43517	8	0	0	0	0	More than half of the time	No	No	No	No	No	No	No	No	No	No realizado / Indisponível
105	43619	8	0	0	0	0	Less than half of the time	No	No	No	No	No	No	No	No	No	No
105	43759	6	0	0	0	0	Half of the time	No	No	No	No	No	No	No	No	No	Yes
105	43868	6	0	0	0	0	More than half of the time	No	No	No	No	No	No	No	No	No	Yes
105	43990	2	0	0	0	0	Always	No	No	No	No	No	No	No	No	No	No
105	44082	1	0	0	0	0	Always	No	No	No	No	No	No	No	No	No	No
105	44151	2	0	0	0	0	Always	No	No	No	No	No	No	No	No	No	Yes
106	43272	1	0	0	0	0	Never	No	No	No	No	No	No	No	No	No	No
106	43370	2	0	0	0	0	Always	No	No	No	No	No	No	No	No	No	No
106	43487	1	0	0	0	0	Never	No	No	No	No	No	No	No	No	No	No
106	43592	1	0	0	0	0	Never	No	No	No	No	No	No	No	No	No	No
106	43685	1	0	0	0	0	Never	No	No	No	No	No	No	No	No	No	No
106	43776	1	0	0	0	0	Never	No	No	No	No	No	No	No	No	No	No
106	43866	2	0	0	0	0	Never	No	No	No	No	No	No	No	No	No	No
106	44069	1	0	0	0	0	Never	No	No	No	No	No	No	No	No	No	No
106	44183	2	0	0	0	0	Half of the time	No	No	No	No	No	No	No	No	No	No realizado / Indisponível
107	43174	4	0	0	0	0	Half of the time	Yes	No	No	No	Yes	No	No	No	No	No
107	43286	3	0	0	0	0	Less than half of the time	Yes	No	No	No	Yes	Yes	No	No	No	No
107	43383	1	0	0	0	0	Never	Yes	No	No	No	Yes	Yes	No	No	No	No
107	43480	1	0	0	0	0	Never	Yes	No	No	No	Yes	Yes	No	No	No	No realizado / Indisponível
107	43621	1	0	0	0	0	Never	Yes	No	No	No	Yes	No	No	No	No	No
107	43725	2	0	0	0	0	Never	Yes	No	No	No	Yes	No	No	No	No	No
107	43832	2	0	0	0	0	Never	Yes	No	No	No	Yes	No	No	No	No	No
107	43943	6	0	0	0	0	More than half of the time	Yes	No	No	No	Yes	No	No	No	No	No
107	44043	6	0	0	0	0	Never	Yes	No	No	No	Yes	Yes	No	No	No	No
107	44148	3	0	0	0	0	Never	Yes	No	No	No	Yes	Yes	No	No	No	No
108	43202	5	0	0	0	0	Always	No	No	No	No	Yes	No	No	No	No	No
108	43315	10	0	0	0	0	More than half of the time	No	No	No	No	No	No	No	No	No	No
108	43703	3	0	0	0	0	Never	No	No	No	No	No	No	No	No	No	No realizado / Indisponível
108	43787	3	0	0	0	0	Less than half of the time	No	No	No	No	Yes	No	No	No	No	No realizado / Indisponível
108	43901	15	0	0	0	0	Less than half of the time	No	No	No	No	Yes	No	No	No	No	No
108	44123	1	0	0	0	0	Never	No	No	No	No	No	No	No	No	No	No realizado / Indisponível
109	43195	1	0	0	0	0	Never	No	No	No	No	No	No	No	No	No	No
109	43271	1	0	0	0	0	Never	No	No	No	No	No	No	No	No	No	No
109	43355	1	0	0	0	0	Half of the time	No	No	No	No	No	No	No	No	No	No
109	43430	1	0	0	0	0	Never	No	No	No	No	No	No	No	No	No	No realizado / Indisponível
109	43565	1	0	0	0	0	Never	No	No	No	No	No	No	No	No	No	No
109	43738	1	0	0	0	0	Never	No	No	No	No	No	No	No	No	NULL	No
109	43838	0	0	0	0	0	Always	No	No	No	No	No	No	No	No	No	No realizado / Indisponível
109	44074	1	0	0	0	0	Never	No	No	No	No	No	No	No	No	No	No realizado / Indisponível
109	44183	1	0	0	0	0	Never	No	No	No	No	No	No	No	No	No	No realizado / Indisponível
110	43195	15	0	0	0	0	Less than half of the time	Yes	No	No	No	No	No	Yes	No	No	No
110	43287	2	0	0	0	0	Half of the time	No	No	No	No	No	Yes	No	No	No	No
110	43371	5	0	0	0	0	Less than half of the time	Yes	No	No	No	No	Yes	No	No	No	No
110	43495	5	0	0	0	0	Less than half of the time	Yes	No	No	No	No	No	No	No	No	No
110	43614	9	0	0	0	0	Less than half of the time	Yes	No	No	No	No	Yes	No	No	No	No
110	43733	4	0	0	0	0	Half of the time	No	No	No	No	No	Yes	Yes	No	No	No
110	43854	11	0	0	0	0	Less than half of the time	Yes	No	No	No	No	Yes	No	No	No	No
110	44055	2	0	0	0	0	Half of the time	No	No	No	No	No	No	No	No	No	No realizado / Indisponível
110	44167	3	0	0	0	0	Always	Yes	No	No	No	No	Yes	No	No	No	No realizado / Indisponível
111	43214	1	0	0	0	0	Always	No	No	No	No	No	Yes	No	No	No	No
111	43319	1	0	0	0	0	More than half of the time	Yes	No	No	No	No	No	No	No	No	No
112	43257	1	0	0	0	0	Half of the time	Yes	No	No	Yes	No	No	No	No	No	No
112	43342	1	0	0	0	0	Never	No	No	No	No	No	No	No	No	No	No
112	43430	1	0	0	0	0	Never	NULL	No	No	No	No	No	No	No	No	No
112	43633	1	0	0	0	0	Always	No	No	No	No	No	No	No	No	No	No
114	43194	5	0	0	0	0	More than half of the time	Yes	No	Yes	No	Yes	No	No	No	No	No
114	43304	6	0	0	0	0	More than half of the time	Yes	No	Yes	No	Yes	Yes	No	No	No	Yes
115	43160	25	0	0	0	0	Half of the time	Yes	No	No	No	Yes	No	No	No	No	No
115	43234	10	0	0	0	0	More than half of the time	Yes	No	No	No	Yes	No	No	No	No	No realizado / Indisponível
115	43314	35	0	0	0	0	Half of the time	No	No	No	No	Yes	No	No	No	No	No
117	43213	3	0	0	0	0	More than half of the time	No	No	No	No	No	No	No	No	No	No
117	43325	12	0	0	0	0	More than half of the time	No	No	No	No	Yes	No	No	No	No	No
117	43416	5	0	0	0	0	More than half of the time	No	No	No	No	Yes	No	No	No	No	No
117	43493	6	0	0	0	0	More than half of the time	No	No	No	No	Yes	No	No	No	No	No
117	43591	2	0	0	0	0	Half of the time	No	No	No	No	No	No	No	No	No	No
118	43194	10	0	0	0	0	Half of the time	No	No	No	No	Yes	No	No	No	No	No
118	43332	5	0	0	0	0	More than half of the time	Yes	No	No	No	Yes	No	No	No	No	No
118	43437	10	0	0	0	0	Half of the time	Yes	No	No	No	Yes	No	No	No	No	No
118	43558	25	0	0	0	0	Half of the time	No	No	No	No	Yes	No	No	No	No	No
118	43684	30	0	0	0	0	Less than half of the time	No	No	No	No	Yes	No	No	No	No	No
118	43780	20	0	0	0	0	Half of the time	No	No	No	No	Yes	No	No	No	No	No
118	43871	20	0	0	0	0	Half of the time	Yes	No	No	No	Yes	Yes	No	No	No	No
118	44083	3	0	0	0	0	Never	Yes	No	No	No	Yes	Yes	No	No	No	No realizado / Indisponível
119	43182	25	0	0	0	0	Less than half of the time	Yes	No	No	No	No	No	Yes	No	No	No realizado / Indisponível
119	43348	5	0	0	0	0	Less than half of the time	Yes	Yes	No	No	No	No	Yes	Yes	No	No
119	43430	10	0	0	0	0	Less than half of the time	Yes	Yes	Yes	No	Yes	No	Yes	No	No	No
119	43542	18	0	0	0	0	More than half of the time	NULL	No	No	No	No	No	Yes	No	No	No
119	43647	20	0	0	0	0	Less than half of the time	Yes	No	No	No	No	No	No	No	No	No
119	43752	15	0	0	0	0	Less than half of the time	No	No	No	No	No	No	Yes	No	No	No
119	43843	7	0	0	0	0	Never	Yes	No	No	No	No	No	No	No	No	No
119	44053	3	0	0	0	0	Never	No	No	No	No	No	No	No	No	No	No
119	44165	4	0	0	0	0	Less than half of the time	No	No	No	No	No	No	No	No	No	No
120	43194	3	0	0	0	0	Never	No	No	No	No	No	No	No	No	No	No
120	43285	3	0	0	0	0	Never	No	No	No	No	No	No	No	No	No	No
120	43375	5	0	0	0	0	Never	Yes	No	No	No	No	No	No	No	No	No
120	43502	6	0	0	0	0	Never	Yes	No	No	No	No	No	No	No	No	No realizado / Indisponível
120	43621	8	0	0	0	0	Never	Yes	No	No	No	No	No	No	No	No	No realizado / Indisponível
120	43740	9	0	0	0	0	Never	Yes	No	No	No	Yes	No	No	No	No	No realizado / Indisponível
120	43815	6	0	0	0	0	Never	No	No	No	No	No	No	No	No	No	No realizado / Indisponível
120	43907	12	0	0	0	0	Never	No	No	No	No	No	No	No	No	No	No realizado / Indisponível
120	44006	12	0	0	0	0	Never	Yes	No	No	No	No	No	No	No	No	No realizado / Indisponível
120	44125	5	0	0	0	0	Never	No	No	No	No	No	No	No	No	No	No realizado / Indisponível
121	43206	3	1	0	0	0	More than half of the time	No	No	No	No	No	No	No	No	No	No
121	43300	3	0	0	0	0	More than half of the time	Yes	No	No	No	No	No	No	No	No	No realizado / Indisponível
121	43384	3	1	0	0	0	More than half of the time	Yes	No	No	No	No	No	No	No	No	No
121	43472	3	0	0	0	0	More than half of the time	Yes	No	No	No	No	No	No	No	No	No
121	43559	2	0	0	0	0	Always	No	No	No	No	No	No	No	No	No	No
121	43649	2	1	0	0	0	Half of the time	No	No	No	No	No	No	No	No	No	No
121	43739	2	0	0	0	0	Never	Yes	No	No	No	No	No	No	No	No	No realizado / Indisponível
121	43818	2	0	0	0	0	Always	Yes	No	No	No	No	No	No	No	No	No realizado / Indisponível
121	43902	3	0	0	0	0	Less than half of the time	Yes	No	No	No	No	No	No	No	No	No realizado / Indisponível
121	44132	3	0	0	0	0	More than half of the time	No	No	No	No	No	No	No	No	No	No
122	44158	2	0	0	0	0	Half of the time	No	No	No	No	Yes	No	No	No	No	No
123	43264	5	0	0	0	0	Never	No	No	No	No	No	No	No	No	No	No
123	43348	10	0	0	0	0	Less than half of the time	No	No	No	No	No	No	No	No	No	No
123	43439	2	0	0	0	0	Never	No	No	No	No	No	No	Yes	No	No	No
123	43558	10	0	0	0	0	Half of the time	No	Yes	No	No	No	No	No	No	No	No
123	43679	7	0	0	0	0	Half of the time	No	No	No	No	No	No	No	No	No	Yes
123	43773	3	0	0	0	0	More than half of the time	No	No	No	No	No	No	No	No	No	Yes
123	43852	7	0	0	0	0	More than half of the time	No	Yes	No	No	No	No	No	No	No	No realizado / Indisponível
123	44053	3	0	0	0	0	More than half of the time	No	No	No	No	No	No	No	No	No	No
124	43341	12	0	0	0	0	Half of the time	No	No	No	No	No	No	No	No	No	No
124	43425	10	0	0	0	0	More than half of the time	No	No	No	No	No	No	No	No	No	No
124	43558	10	0	0	0	0	More than half of the time	No	No	No	No	No	No	No	No	No	No
124	43679	20	0	0	0	0	More than half of the time	No	No	No	No	No	No	No	No	No	No
124	43791	10	0	0	0	0	More than half of the time	No	No	No	No	No	No	No	No	No	No
124	43889	10	0	0	0	0	Less than half of the time	No	No	No	No	No	No	No	No	No	No
124	44102	1	0	0	0	0	Never	No	No	No	No	No	No	No	No	No	No realizado / Indisponível
125	43243	30	0	0	0	0	More than half of the time	Yes	Yes	No	No	Yes	No	No	No	No	No
125	43356	40	0	0	0	0	More than half of the time	No	Yes	No	No	No	No	No	No	No	No
125	43473	22	0	0	0	0	Half of the time	No	No	No	No	No	No	No	No	NULL	No
125	43630	5	0	0	0	0	Less than half of the time	No	No	No	No	No	No	No	No	No	Yes
125	43707	15	0	0	0	0	Less than half of the time	No	Yes	No	No	Yes	No	Yes	No	NULL	No
125	43851	24	0	0	0	0	Less than half of the time	No	Yes	No	No	No	Yes	No	No	No	Yes
125	43949	8	0	0	0	0	Less than half of the time	No	Yes	No	No	Yes	Yes	No	No	No	Yes
125	44098	3	0	0	0	0	Never	Yes	Yes	No	No	No	No	No	No	No	No
127	43175	20	0	0	0	0	More than half of the time	No	No	No	No	No	No	No	No	No	No
127	43264	2	0	0	0	0	Less than half of the time	No	No	No	No	No	No	No	No	No	No
127	43347	4	1	0	0	0	More than half of the time	No	No	No	No	No	No	No	No	No	No
127	43425	6	1	0	0	0	More than half of the time	No	No	No	No	No	No	No	No	No	No
127	43539	8	0	0	0	0	Always	No	No	No	No	No	No	No	No	No	No
127	43656	6	0	0	0	0	More than half of the time	No	No	No	No	No	No	No	No	No	No
127	43761	7	1	0	0	0	More than half of the time	No	No	No	No	No	No	No	No	No	No
127	43845	4	0	0	0	0	More than half of the time	No	No	No	No	No	No	No	No	No	No
127	43984	3	0	0	0	0	Never	No	No	No	No	No	No	No	No	No	No
127	44126	9	1	0	0	0	More than half of the time	No	No	No	No	No	No	No	No	No	No
128	43217	1	0	0	0	0	More than half of the time	No	No	No	No	No	No	No	No	No	No realizado / Indisponível
128	43307	1	0	0	0	0	Half of the time	No	No	No	No	No	No	No	No	No	No
128	43425	1	0	0	0	0	More than half of the time	No	No	No	No	No	No	No	No	No	No
128	43539	1	0	0	0	0	Never	No	No	No	No	No	No	No	No	No	No
129	43229	4	0	0	0	0	Never	Yes	No	No	No	No	No	No	No	No	No
129	43356	6	0	0	0	0	Never	Yes	No	No	No	No	No	No	No	No	No
129	43447	6	0	0	0	0	Less than half of the time	Yes	No	No	No	No	No	No	No	No	No
129	44160	5	0	0	0	0	Less than half of the time	No	No	No	No	No	No	No	No	No	No
130	43228	6	0	0	0	0	Never	No	No	No	No	No	No	No	No	No	No
130	43361	6	0	0	0	0	Never	No	No	No	No	No	No	No	No	No	No
130	43452	4	0	0	0	0	Never	No	No	No	No	No	No	No	No	No	No realizado / Indisponível
130	43551	1	0	0	0	0	More than half of the time	No	No	No	No	No	No	No	No	No	No realizado / Indisponível
130	43669	15	0	0	0	0	Half of the time	No	No	No	No	No	No	No	No	No	No realizado / Indisponível
130	43788	10	0	0	0	0	Half of the time	No	No	No	No	No	No	No	No	No	No realizado / Indisponível
130	43872	10	0	0	0	0	Half of the time	No	No	No	No	No	No	No	No	No	No realizado / Indisponível
130	43963	10	0	0	0	0	Half of the time	No	No	No	No	No	No	No	No	No	No realizado / Indisponível
130	44175	15	0	0	0	0	Less than half of the time	No	No	No	No	No	No	No	No	No	No realizado / Indisponível
132	43336	35	15	0	0	0	More than half of the time	Yes	Yes	No	No	Yes	No	Yes	No	No	No
132	43441	100	44	0	0	1	More than half of the time	Yes	Yes	No	No	Yes	No	Yes	No	No	No
132	43497	30	10	0	0	1	More than half of the time	Yes	Yes	No	No	Yes	Yes	Yes	No	No	No realizado / Indisponível
132	43839	10	1	0	0	0	More than half of the time	Yes	No	No	No	Yes	Yes	No	No	No	No realizado / Indisponível
132	44063	50	5	0	0	0	More than half of the time	Yes	No	No	No	Yes	Yes	Yes	No	No	No
133	43231	3	0	0	0	0	Never	Yes	No	No	No	No	No	No	No	No	No
133	43320	5	0	0	0	0	Never	Yes	No	No	No	No	No	No	No	No	No
133	43411	3	0	0	0	0	Less than half of the time	No	No	No	No	No	No	No	No	No	No
133	43524	2	0	0	0	0	Less than half of the time	No	No	No	No	No	No	No	No	No	No
133	43651	3	0	0	0	0	Never	No	No	No	No	No	No	No	No	No	No
134	43209	4	0	0	0	0	More than half of the time	No	No	No	No	No	No	No	No	No	No
134	43298	2	0	0	0	0	Always	No	No	No	No	No	No	No	No	No	No
134	43384	1	0	0	0	0	Always	No	No	No	No	No	No	No	No	No	No
134	43507	5	0	0	0	0	Half of the time	No	No	No	No	No	No	No	No	No	No
134	43641	5	0	0	0	0	More than half of the time	No	No	No	No	No	No	No	No	No	No
134	43759	2	0	0	0	0	Half of the time	Yes	No	No	No	No	No	No	No	No	No
134	43852	5	0	0	0	0	Half of the time	No	No	No	No	No	No	No	No	No	No
135	43220	3	0	0	0	0	Always	No	No	No	No	No	No	No	No	No	No
135	43649	1	0	0	0	0	Never	Yes	No	No	No	No	No	No	No	No	No
135	43692	1	0	0	0	0	Never	No	No	No	No	No	No	No	No	No	No
135	43796	2	0	0	0	0	Never	Yes	No	No	No	No	No	No	No	NULL	No
135	43921	8	0	0	0	0	Half of the time	No	No	No	No	No	No	Yes	No	No	No
135	44004	5	0	0	0	0	Less than half of the time	Yes	No	No	No	No	No	No	No	No	No
135	44148	5	0	0	0	0	Never	Yes	No	No	No	No	No	No	No	No	No
136	43223	4	0	0	0	0	Less than half of the time	No	No	No	No	No	No	No	No	No	No
136	43313	5	0	0	0	0	More than half of the time	No	No	No	No	No	No	No	No	No	No
136	43327	4	0	0	0	0	More than half of the time	No	No	No	No	No	No	No	No	No	No
136	43327	4	0	0	0	0	More than half of the time	No	No	No	No	No	No	No	No	No	No
136	43593	4	0	0	0	0	More than half of the time	No	No	No	No	No	No	No	No	No	No realizado / Indisponível
136	43712	8	0	0	0	0	More than half of the time	No	No	No	No	No	No	No	No	No	No realizado / Indisponível
136	43803	6	0	0	0	0	More than half of the time	No	No	No	No	No	No	No	No	No	No realizado / Indisponível
136	43894	7	0	0	0	0	More than half of the time	No	No	No	No	No	No	No	No	No	No realizado / Indisponível
136	44057	2	0	0	0	0	More than half of the time	No	No	No	No	No	No	Yes	No	No	No realizado / Indisponível
136	44146	5	0	0	0	0	More than half of the time	No	No	No	No	No	No	No	No	No	No realizado / Indisponível
137	43235	1	0	0	0	0	Never	No	No	No	No	No	No	No	No	No	No
137	43326	1	0	0	0	0	Never	No	No	No	No	No	No	No	No	No	No
137	43494	1	0	0	0	0	Always	No	No	No	No	No	No	No	No	No	No realizado / Indisponível
138	43203	10	0	0	0	0	Less than half of the time	No	No	No	No	No	No	Yes	No	No	No
138	43308	10	0	0	0	0	Less than half of the time	No	No	No	No	No	No	No	No	No	No
138	43371	6	0	0	0	0	Never	No	No	No	No	No	No	Yes	No	No	No
138	43483	8	0	0	0	0	Less than half of the time	No	No	No	No	No	No	No	No	No	No
138	43581	20	0	0	0	0	Less than half of the time	No	No	No	No	No	No	No	No	No	No
138	43665	25	0	0	0	0	Less than half of the time	No	No	No	No	No	No	Yes	No	NULL	No
138	43763	12	0	0	0	0	Less than half of the time	No	No	No	No	No	No	No	No	No	No realizado / Indisponível
138	43854	18	0	0	0	0	Less than half of the time	No	No	No	No	No	No	Yes	No	No	No
138	44056	5	0	0	0	0	Never	No	No	No	No	No	No	Yes	No	No	No
138	44147	11	0	0	0	0	Less than half of the time	No	No	No	No	No	No	Yes	No	No	No realizado / Indisponível
139	43623	3	0	0	0	0	Always	No	No	No	No	No	No	No	No	No	No
139	43756	3	0	0	0	0	Always	No	No	No	No	No	No	No	No	No	No realizado / Indisponível
139	43847	0	0	0	0	0	Always	No	No	No	No	No	No	No	No	No	No
139	44057	1	0	0	0	0	Less than half of the time	No	Yes	No	No	No	No	No	No	No	No
139	44176	1	0	0	0	0	Never	No	No	No	No	No	No	No	No	No	No
142	43209	1	0	0	0	0	Never	Yes	No	No	No	No	No	No	No	No	No
142	43294	1	0	0	0	0	Never	No	No	No	No	No	No	No	No	No	No
142	43378	1	0	0	0	0	Never	Yes	No	No	No	Yes	No	No	No	No	No
142	43497	1	0	0	0	0	Never	Yes	No	No	No	No	No	No	No	No	No
142	43616	1	0	0	0	0	Never	Yes	No	No	No	Yes	No	No	No	No	No
142	43749	1	0	0	0	0	Half of the time	No	No	No	No	Yes	No	No	No	No	No
142	43858	1	0	0	0	0	Never	Yes	No	No	No	Yes	No	No	No	No	No realizado / Indisponível
142	43913	5	0	0	0	0	Always	Yes	No	No	No	Yes	No	No	No	No	No
143	43209	1	0	0	0	0	Never	No	No	No	No	No	No	No	No	No	No
143	43294	1	0	0	0	0	Never	Yes	No	No	No	No	No	No	No	No	No
143	43381	1	0	0	0	0	Never	No	No	No	No	No	No	No	No	No	No
143	43497	1	0	0	0	0	Never	No	No	No	No	No	No	No	No	No	No
143	43616	1	0	0	0	0	Never	No	No	No	No	No	No	No	No	No	No
143	43735	4	0	0	0	0	More than half of the time	No	No	No	No	No	No	No	No	No	No realizado / Indisponível
143	43858	2	0	0	0	0	Half of the time	No	No	No	No	No	No	No	No	No	No
143	43913	1	0	0	0	0	More than half of the time	No	No	No	No	No	No	No	No	No	No
144	43235	10	0	0	0	0	More than half of the time	Yes	No	No	No	No	No	No	No	No	No realizado / Indisponível
144	43320	15	0	0	0	0	More than half of the time	No	No	No	No	No	No	No	No	No	No realizado / Indisponível
144	43410	30	0	0	0	0	Half of the time	No	No	No	No	No	No	No	No	No	No
144	43502	20	0	0	0	0	Less than half of the time	Yes	No	No	No	No	No	Yes	No	No	No
144	43581	10	0	0	0	0	Less than half of the time	Yes	No	No	No	No	No	No	No	No	No
144	43665	1	0	0	0	0	Never	Yes	No	No	No	No	No	Yes	No	No	No
144	43756	1	0	0	0	0	Never	Yes	No	No	No	No	No	No	No	No	No
144	43847	20	0	0	0	0	Less than half of the time	No	No	No	No	No	No	No	No	No	No
144	43934	10	0	0	0	0	Half of the time	No	No	No	No	No	No	No	No	No	No realizado / Indisponível
144	44053	5	0	0	0	0	Less than half of the time	No	No	No	No	No	No	Yes	No	No	No realizado / Indisponível
144	44160	5	0	0	0	0	Half of the time	No	No	No	No	No	No	Yes	No	No	No realizado / Indisponível
145	43207	1	0	0	0	0	Less than half of the time	No	No	No	No	No	No	No	No	No	No
145	43304	1	0	0	0	0	Never	No	No	No	No	No	No	No	No	No	No
146	43210	12	0	0	0	0	Always	No	No	No	No	No	No	No	No	No	No
146	43301	14	0	0	0	0	Always	No	No	No	No	No	No	No	No	No	No
146	43431	8	0	0	0	0	Always	No	No	No	No	No	No	No	No	No	No
146	43545	6	0	0	0	0	Always	Yes	No	No	No	No	No	No	No	No	No realizado / Indisponível
146	43690	8	0	0	0	0	Always	No	No	No	No	No	No	No	No	No	No realizado / Indisponível
146	43773	8	0	0	0	0	Always	No	No	No	No	No	No	No	No	No	No
146	43850	8	0	0	0	0	Always	Yes	No	No	No	No	No	No	No	No	No
146	44102	1	0	0	0	0	More than half of the time	Yes	No	No	No	No	No	Yes	No	No	No
146	44180	12	0	0	0	0	More than half of the time	Yes	No	No	No	No	No	No	No	No	No
148	43201	15	0	0	0	0	Less than half of the time	Yes	No	Yes	No	No	No	No	No	No	No
148	43273	20	0	0	0	0	Less than half of the time	Yes	No	Yes	No	Yes	No	Yes	No	No	No
148	43362	20	0	0	0	0	Less than half of the time	Yes	No	Yes	No	Yes	No	Yes	No	No	No
148	43447	36	0	0	0	0	Never	Yes	No	Yes	No	Yes	No	Yes	No	No	No
148	43565	15	0	0	0	0	Less than half of the time	Yes	Yes	No	No	Yes	No	Yes	No	No	No
148	43677	15	0	0	0	0	Less than half of the time	Yes	Yes	No	No	Yes	No	Yes	No	No	Yes
148	43803	20	0	0	0	0	Never	Yes	Yes	Yes	No	Yes	No	Yes	No	No	No
148	43894	10	0	0	0	0	Never	No	No	No	No	Yes	No	No	No	No	Yes
148	44104	5	0	0	0	0	Never	Yes	Yes	No	No	Yes	No	No	No	No	No realizado / Indisponível
149	43292	25	0	0	0	0	More than half of the time	Yes	Yes	No	No	No	No	Yes	No	No	No
149	43383	100	0	0	0	0	Always	Yes	No	No	No	No	No	No	No	No	Yes
149	43502	100	0	0	0	0	More than half of the time	No	No	No	No	Yes	No	No	No	No	No
149	43621	60	0	0	0	0	Always	Yes	No	No	No	Yes	No	Yes	No	No	No
149	43747	50	0	0	0	0	More than half of the time	Yes	No	No	No	No	No	Yes	No	No	No
149	43838	65	0	0	0	0	More than half of the time	Yes	No	No	No	No	No	No	No	No	No
149	44053	0	0	0	0	0	NULL	No	No	No	No	No	No	No	No	No	No
149	44174	4	0	0	0	0	Always	No	No	No	No	No	No	No	No	No	Yes
150	43228	25	0	0	0	0	Less than half of the time	Yes	No	No	No	No	No	No	No	No	No realizado / Indisponível
150	43314	20	0	0	0	0	Less than half of the time	No	No	No	No	No	No	No	No	No	No realizado / Indisponível
150	43411	30	0	0	0	0	Less than half of the time	No	No	No	No	No	No	No	No	No	No
150	43516	30	0	0	0	0	More than half of the time	No	No	No	No	No	No	No	No	No	No
150	43600	80	0	0	0	0	Less than half of the time	No	No	No	No	No	No	No	No	No	No
150	43712	20	0	0	0	0	Never	No	No	No	No	No	No	No	No	No	Yes
150	43803	3	0	0	0	0	Never	No	No	No	No	No	No	No	No	No	No
150	43839	20	0	0	0	0	More than half of the time	No	No	No	No	No	No	No	No	No	No
150	44168	20	0	0	0	0	Half of the time	Yes	No	No	No	No	No	Yes	No	No	No
150	44183	3	0	0	0	0	More than half of the time	No	No	No	No	No	No	No	No	No	No realizado / Indisponível
151	43167	120	0	0	0	0	More than half of the time	No	Yes	Yes	No	Yes	Yes	Yes	No	No	No
151	43286	100	0	0	0	0	Half of the time	No	No	Yes	No	Yes	Yes	Yes	No	No	Yes
151	43349	100	0	0	0	0	More than half of the time	No	No	No	No	Yes	Yes	Yes	No	No	No
151	43454	100	0	0	0	0	Half of the time	No	Yes	No	No	Yes	No	Yes	No	No	Yes
151	43609	50	0	0	0	0	Half of the time	Yes	No	No	No	Yes	No	No	No	No	No
151	43728	30	0	0	0	0	Less than half of the time	No	Yes	No	No	Yes	Yes	Yes	No	No	Yes
151	43839	20	0	0	0	0	Half of the time	NULL	No	No	No	No	No	No	No	NULL	No
151	43943	12	0	0	0	0	Less than half of the time	No	No	No	No	Yes	No	Yes	No	No	No
151	44061	10	0	0	0	0	Less than half of the time	No	No	No	No	Yes	No	Yes	No	No	No
151	44180	15	0	0	0	0	Less than half of the time	No	Yes	No	No	Yes	No	No	No	No	No
152	43293	10	0	0	0	0	Always	Yes	Yes	No	No	No	No	No	No	No	No
152	43383	10	0	0	0	0	Always	No	No	No	No	No	No	No	No	No	No realizado / Indisponível
152	43504	12	0	0	0	0	Always	Yes	Yes	No	No	Yes	No	No	No	No	No
152	43622	10	0	0	0	0	Always	No	No	No	No	Yes	No	No	No	No	No
152	43747	8	0	0	0	0	Always	Yes	Yes	No	No	Yes	No	No	No	No	No realizado / Indisponível
153	43210	15	0	0	0	0	More than half of the time	Yes	Yes	Yes	No	Yes	Yes	Yes	Yes	No	No
153	43299	20	0	0	0	0	Less than half of the time	Yes	Yes	Yes	No	Yes	Yes	Yes	No	No	No
153	43433	2	0	0	0	0	Less than half of the time	Yes	No	Yes	No	Yes	Yes	Yes	No	No	No realizado / Indisponível
153	43544	10	0	0	0	0	Less than half of the time	Yes	Yes	Yes	No	No	Yes	Yes	No	No	Yes
153	43691	10	0	0	0	0	Less than half of the time	Yes	Yes	Yes	No	Yes	Yes	Yes	No	No	No
153	44064	5	0	0	0	0	Never	Yes	No	Yes	No	No	No	Yes	No	No	No realizado / Indisponível
155	43222	2	0	0	0	0	More than half of the time	No	No	No	No	No	No	No	No	No	No
155	43343	2	0	0	0	0	Always	No	No	No	No	No	No	No	No	No	No
155	43427	3	0	0	0	0	Always	No	No	No	No	No	No	No	No	No	No
155	43546	4	0	0	0	0	More than half of the time	No	No	No	No	No	No	No	No	No	No
155	43672	4	0	0	0	0	Always	No	No	No	No	No	No	No	No	No	No
155	43805	4	0	0	0	0	More than half of the time	No	No	No	No	No	No	No	No	No	No
155	44054	2	0	0	0	0	More than half of the time	No	No	No	No	No	No	No	No	No	No
155	44126	2	0	0	0	0	More than half of the time	No	No	No	No	No	No	No	No	No	No
156	43293	1	0	0	0	0	Never	No	No	No	No	No	No	No	No	No	No
156	43384	1	0	0	0	0	Never	No	No	No	No	No	No	Yes	No	No	No
156	43509	6	0	0	0	0	Never	Yes	No	No	No	No	Yes	No	No	No	No
156	43635	1	0	0	0	0	Never	Yes	No	No	No	No	No	No	No	No	No
156	43756	2	0	0	0	0	Half of the time	No	No	No	No	No	Yes	No	No	No	No realizado / Indisponível
156	43843	3	0	0	0	0	Never	No	No	No	No	No	No	No	No	No	No realizado / Indisponível
156	44097	1	0	0	0	0	Never	No	No	No	No	No	No	No	No	No	No
159	43207	1	0	0	0	0	Always	No	No	No	No	No	No	No	No	No	No
159	43291	1	0	0	0	0	More than half of the time	No	No	No	No	No	No	No	No	No	No
159	43378	1	0	0	0	0	Always	No	No	No	No	No	No	No	No	No	No
159	43496	0	0	0	0	0	Always	No	No	No	No	No	No	No	No	No	No
159	43608	1	1	0	0	0	Always	No	No	No	No	No	No	No	No	No	No
159	43732	2	2	0	0	0	Always	No	No	No	No	No	No	No	No	No	No
159	43811	1	1	0	0	0	Always	No	No	No	No	No	No	No	No	No	No
159	43902	1	1	0	0	0	Always	Yes	No	No	No	No	No	No	No	No	No
160	43201	1	0	0	0	0	Always	No	No	No	No	No	No	No	No	No	No
160	43298	1	0	0	0	0	Always	Yes	No	No	No	No	No	No	No	No	No realizado / Indisponível
160	43378	1	0	0	0	0	Always	No	No	No	No	No	No	No	No	No	No
160	43487	1	0	0	0	0	Always	No	No	No	No	No	No	No	No	No	No realizado / Indisponível
160	43616	1	0	0	0	0	Always	No	No	No	No	No	No	No	No	No	No realizado / Indisponível
160	43641	1	0	0	0	0	Always	No	No	No	No	No	No	No	No	No	No realizado / Indisponível
160	43746	1	0	0	0	0	Always	No	No	No	No	No	No	No	No	No	No realizado / Indisponível
160	43866	5	0	0	0	0	Half of the time	Yes	No	Yes	No	No	No	No	No	No	Yes
161	43216	10	5	0	0	0	More than half of the time	Yes	No	No	No	No	No	No	No	No	No
161	43258	6	0	0	0	0	Half of the time	Yes	No	No	No	No	No	Yes	No	No	No
161	43389	12	0	0	0	0	More than half of the time	No	No	No	No	No	No	No	No	No	No
161	43605	12	0	0	0	0	More than half of the time	Yes	No	No	No	No	No	No	No	No	No
161	43627	12	0	0	0	0	More than half of the time	Yes	No	No	No	No	No	Yes	No	No	No
161	43789	24	0	0	0	0	More than half of the time	Yes	No	No	No	No	No	No	No	No	No
161	44106	12	0	0	0	0	Half of the time	No	No	No	No	No	No	No	No	No	No
161	44155	6	0	0	0	0	More than half of the time	Yes	No	No	No	No	No	No	No	No	No
162	43201	0	1	0	0	0	Always	No	No	No	No	No	No	No	No	No	No
162	43201	0	1	0	0	0	Always	No	No	No	No	No	No	No	No	No	No
162	43291	0	0	0	0	0	More than half of the time	No	No	No	No	No	No	No	No	No	No
162	43374	0	1	0	0	0	Always	No	No	No	No	No	No	No	No	No	No
162	43497	0	1	0	0	0	Always	No	No	No	No	No	No	No	No	No	No
162	43614	0	1	0	0	0	Always	No	No	No	No	No	No	No	No	No	No
162	43735	0	1	0	0	0	More than half of the time	No	No	No	No	No	No	Yes	No	No	No
162	43805	0	1	0	0	0	Never	No	No	No	No	No	No	No	No	No	No
162	43900	0	1	0	0	0	Always	No	No	No	No	No	No	No	No	No	No
163	43210	3	0	0	0	0	Always	Yes	No	No	No	No	No	No	No	No	No
163	43301	4	0	0	0	0	Always	Yes	No	No	No	No	No	No	No	No	No
163	43404	5	0	0	0	0	More than half of the time	Yes	No	No	No	No	No	No	No	No	No realizado / Indisponível
163	43503	7	0	0	0	0	More than half of the time	Yes	No	No	No	No	No	No	No	No	No
163	43608	3	0	0	0	0	Always	Yes	No	No	No	No	No	No	No	No	No
163	43698	5	0	0	0	0	Half of the time	Yes	No	No	No	No	No	No	No	No	No
163	43798	7	0	0	0	0	More than half of the time	NULL	No	No	No	No	No	No	No	No	No
163	43901	6	0	0	0	0	More than half of the time	Yes	No	No	No	Yes	No	No	No	No	No
163	43992	1	0	0	0	0	Always	Yes	No	No	No	No	No	No	No	No	No
164	43223	6	0	0	0	0	Less than half of the time	No	No	No	No	Yes	No	No	No	No	No
164	43474	5	0	0	0	0	Half of the time	Yes	No	No	No	Yes	No	No	No	No	No realizado / Indisponível
164	43879	3	0	0	0	0	More than half of the time	Yes	No	No	No	Yes	No	No	No	No	No realizado / Indisponível
164	43964	3	0	0	0	0	Less than half of the time	No	No	No	No	Yes	No	No	No	No	No
164	44130	1	0	0	0	0	Less than half of the time	No	No	No	No	Yes	No	No	No	No	No
165	43217	4	0	0	0	0	Less than half of the time	No	No	No	No	Yes	No	No	No	No	No
165	43305	5	0	0	0	0	More than half of the time	No	No	No	No	No	No	No	No	No	No
165	43396	3	0	0	0	0	Less than half of the time	No	No	No	No	Yes	No	No	No	No	No
165	43514	5	0	0	0	0	More than half of the time	No	No	No	No	Yes	No	No	No	No	No
165	43648	6	0	0	0	0	More than half of the time	No	No	No	No	Yes	No	No	No	No	No
165	43826	1	0	0	0	0	Always	Yes	No	No	No	No	No	Yes	No	No	No realizado / Indisponível
165	44054	1	0	0	0	0	Always	No	No	No	No	No	No	No	No	No	No realizado / Indisponível
165	44144	5	0	0	0	0	Always	NULL	No	No	No	No	No	No	No	NULL	No realizado / Indisponível
166	43116	2	0	0	0	0	Less than half of the time	Yes	No	No	No	No	Yes	No	No	No	No
166	43203	2	0	0	0	0	Half of the time	Yes	No	No	No	No	Yes	No	No	No	No
166	43203	2	0	0	0	0	Half of the time	Yes	No	No	No	No	Yes	No	No	No	No
166	43298	1	0	0	0	0	Never	Yes	No	No	No	No	Yes	No	No	No	No realizado / Indisponível
166	43411	5	0	0	0	0	Less than half of the time	Yes	No	No	No	No	Yes	No	No	No	No realizado / Indisponível
166	43585	2	0	0	0	0	Never	Yes	No	No	No	No	Yes	No	No	No	No
166	43613	1	0	0	0	0	Never	Yes	No	No	No	No	Yes	No	No	No	No realizado / Indisponível
166	43738	3	0	0	0	0	Never	Yes	No	No	No	No	Yes	No	No	No	No realizado / Indisponível
166	43878	5	0	0	0	0	Half of the time	Yes	No	No	No	No	Yes	No	No	No	No
172	43117	20	0	0	0	0	More than half of the time	Yes	No	Yes	No	No	No	No	No	No	No
172	43217	20	0	0	0	0	Half of the time	No	No	Yes	No	No	Yes	Yes	No	No	No
172	43321	30	0	0	0	0	Half of the time	No	No	Yes	No	No	Yes	No	No	No	No
172	43395	20	0	0	0	0	Less than half of the time	Yes	Yes	Yes	No	No	Yes	Yes	No	No	No
172	43488	30	0	0	0	0	Less than half of the time	Yes	Yes	Yes	No	No	Yes	Yes	Yes	NULL	No
172	43628	30	0	0	0	0	Less than half of the time	Yes	Yes	Yes	No	No	Yes	Yes	Yes	No	Yes
172	43752	50	0	0	0	0	Less than half of the time	Yes	No	Yes	No	No	Yes	No	No	No	No
172	43825	50	0	0	0	0	Less than half of the time	Yes	No	Yes	No	No	Yes	No	No	No	No
172	43915	30	0	0	0	0	Less than half of the time	No	No	Yes	No	No	Yes	Yes	No	No	No
172	44053	30	1	0	0	0	Less than half of the time	Yes	No	Yes	No	Yes	Yes	Yes	No	No	No realizado / Indisponível
172	44161	50	0	0	0	0	Less than half of the time	No	Yes	Yes	No	Yes	Yes	Yes	Yes	No	No realizado / Indisponível
173	43192	15	0	0	0	0	More than half of the time	No	Yes	Yes	No	No	Yes	No	No	No	No
173	43272	40	0	0	0	0	More than half of the time	Yes	Yes	Yes	No	No	Yes	No	No	No	No
173	43375	20	0	0	0	0	Half of the time	No	Yes	No	No	No	Yes	No	No	No	Yes
173	43440	10	0	0	0	0	Half of the time	No	No	No	No	No	Yes	No	No	No	No
173	43592	10	0	0	0	0	Half of the time	Yes	Yes	No	No	No	Yes	No	No	No	No realizado / Indisponível
173	43692	40	0	0	0	0	Half of the time	Yes	Yes	Yes	No	No	Yes	No	No	No	No realizado / Indisponível
173	43775	2	0	0	0	0	Never	Yes	Yes	Yes	No	No	Yes	No	No	No	Yes
173	43816	1	0	0	0	0	Never	Yes	No	Yes	No	No	Yes	No	No	No	No
173	43907	7	0	0	0	0	More than half of the time	Yes	Yes	Yes	No	No	Yes	No	No	No	No
173	44032	3	0	0	0	0	Less than half of the time	Yes	Yes	Yes	No	No	No	No	No	No	No
173	44147	3	0	0	0	0	Less than half of the time	Yes	No	Yes	No	Yes	No	No	No	No	No
174	43230	20	0	0	0	0	More than half of the time	No	No	No	No	No	No	No	No	No	No realizado / Indisponível
174	43321	20	0	0	0	0	More than half of the time	Yes	No	No	No	No	No	No	No	No	No realizado / Indisponível
174	43412	15	0	0	0	0	More than half of the time	Yes	No	No	No	No	Yes	No	No	No	No
174	43510	20	0	0	0	0	Half of the time	Yes	No	No	No	No	Yes	No	No	No	No
174	43594	20	0	0	0	0	Half of the time	Yes	No	No	No	No	Yes	No	No	No	No
174	43682	15	0	0	0	0	Half of the time	No	No	No	No	No	Yes	No	No	No	No
174	43769	15	0	0	0	0	Half of the time	Yes	No	No	No	No	Yes	No	No	No	No
174	43853	15	0	0	0	0	More than half of the time	Yes	No	No	No	No	Yes	No	No	No	No
174	43938	10	0	0	0	0	More than half of the time	Yes	No	No	No	No	Yes	No	No	No	No realizado / Indisponível
174	44062	4	0	0	0	0	Half of the time	Yes	No	No	No	No	No	No	No	No	No realizado / Indisponível
174	44151	10	0	0	0	0	Less than half of the time	Yes	No	No	No	No	Yes	No	No	No	No
175	43187	20	0	0	0	0	More than half of the time	Yes	No	No	No	Yes	Yes	No	No	No	No
175	43245	20	0	0	0	0	More than half of the time	Yes	Yes	No	No	No	No	No	No	No	Yes
175	43335	20	0	0	0	0	Less than half of the time	Yes	No	No	No	Yes	No	No	No	No	No
175	43432	40	0	0	0	0	Never	No	No	No	No	No	No	No	No	No	No
175	43524	30	0	0	0	0	Less than half of the time	No	No	No	No	No	No	No	No	NULL	No
175	43609	30	0	0	0	0	More than half of the time	Yes	Yes	No	No	Yes	Yes	No	No	No	No
175	43719	20	0	0	0	0	Half of the time	Yes	Yes	Yes	No	Yes	Yes	No	No	No	No
175	43804	20	0	0	0	0	More than half of the time	No	No	No	No	No	No	No	No	No	No realizado / Indisponível
176	43230	40	0	0	0	0	Never	No	Yes	Yes	No	Yes	Yes	No	No	No	No realizado / Indisponível
176	43321	30	0	0	0	0	Never	Yes	No	Yes	No	Yes	Yes	No	No	No	Yes
176	43412	30	0	0	0	0	Half of the time	NULL	No	Yes	No	Yes	Yes	No	No	No	No
176	43500	30	0	0	0	0	Less than half of the time	Yes	Yes	Yes	No	No	Yes	No	No	Yes	No
176	43588	7	0	0	0	0	Half of the time	No	No	No	No	No	No	No	No	No	No
176	43721	8	0	0	0	0	Always	Yes	No	Yes	No	Yes	No	Yes	No	No	No realizado / Indisponível
176	43747	12	0	0	0	0	Half of the time	Yes	No	Yes	No	Yes	Yes	No	No	No	No
176	43836	30	0	0	0	0	Less than half of the time	Yes	No	Yes	No	Yes	No	No	No	No	Yes
176	43923	5	0	0	0	0	Less than half of the time	Yes	No	Yes	No	Yes	No	No	No	No	No
176	44049	6	0	0	0	0	Half of the time	Yes	Yes	Yes	No	No	No	Yes	No	No	No realizado / Indisponível
176	44140	20	0	0	0	0	Never	Yes	Yes	Yes	No	Yes	Yes	No	No	No	No
177	43236	1	0	0	0	0	Half of the time	No	No	No	No	No	No	No	No	No	No realizado / Indisponível
177	43327	3	0	0	0	0	Half of the time	No	No	No	No	No	No	No	No	No	No
177	43412	3	0	0	0	0	Always	No	No	No	No	No	No	No	No	No	No realizado / Indisponível
177	43503	5	0	0	0	0	Always	No	No	No	No	No	No	No	No	No	No realizado / Indisponível
177	43622	10	0	0	0	0	Always	No	No	No	No	No	No	No	No	No	No realizado / Indisponível
177	43761	10	0	0	0	0	Always	No	No	No	No	No	No	No	No	No	No realizado / Indisponível
177	43790	6	2	0	0	0	Always	No	No	No	No	No	No	No	No	No	No realizado / Indisponível
177	43888	6	0	0	0	0	Always	Yes	No	No	No	No	Yes	No	No	No	No realizado / Indisponível
177	43992	3	0	0	0	0	Always	No	No	No	No	No	No	No	No	No	No realizado / Indisponível
178	43230	4	0	0	0	0	Less than half of the time	No	No	No	No	No	No	No	No	No	Yes
178	43412	2	0	0	0	0	Always	No	No	No	No	No	No	No	No	No	No realizado / Indisponível
178	43531	2	0	0	0	0	More than half of the time	Yes	No	No	No	No	No	No	No	No	No realizado / Indisponível
178	43614	2	0	0	0	0	Always	Yes	No	No	No	Yes	No	No	No	No	No realizado / Indisponível
178	43748	3	0	0	0	0	Less than half of the time	Yes	No	No	No	Yes	No	No	No	No	No realizado / Indisponível
178	43867	3	0	0	0	0	More than half of the time	No	No	No	No	Yes	No	No	No	No	No realizado / Indisponível
178	43964	2	0	0	0	0	Less than half of the time	Yes	No	No	No	No	No	No	No	No	No realizado / Indisponível
178	44083	4	0	0	0	0	Always	Yes	No	No	No	Yes	No	No	No	No	No
180	43230	0	1	0	0	0	Half of the time	No	No	No	No	No	No	No	No	No	No
180	43320	0	1	0	0	0	Never	No	No	No	No	No	No	No	Yes	No	No
180	43412	1	0	0	0	0	Always	No	No	No	No	No	No	No	No	No	No realizado / Indisponível
180	43517	0	1	0	0	0	Less than half of the time	No	No	No	No	No	No	No	No	No	No realizado / Indisponível
180	43643	0	1	0	0	0	Less than half of the time	No	No	No	No	No	No	No	No	No	No realizado / Indisponível
181	43230	1	0	0	0	0	Always	No	No	No	No	No	No	No	No	No	No
181	43327	1	0	0	0	0	Always	No	No	No	No	No	No	No	No	No	No
183	43117	3	4	0	0	0	Always	No	No	No	No	No	No	Yes	No	No	No
183	43180	1	2	0	0	0	More than half of the time	No	No	No	No	No	No	No	No	No	No
183	43265	1	0	0	0	0	Always	No	No	No	No	No	No	No	No	No	No
183	43356	2	0	0	0	0	Always	Yes	No	No	No	No	No	No	No	No	No
183	43447	2	0	0	0	0	Always	No	No	No	No	No	No	Yes	No	No	No
183	43566	4	0	0	0	0	More than half of the time	No	No	No	No	No	No	Yes	No	No	No
183	43678	5	0	0	0	0	Always	No	No	No	No	No	No	Yes	No	No	No
183	43748	3	0	0	0	0	Always	No	No	No	No	No	No	No	No	No	No
183	43839	3	0	0	0	0	More than half of the time	No	No	No	No	No	No	No	No	No	Yes
183	43927	4	0	0	0	0	Half of the time	No	No	No	No	No	No	No	No	No	No
183	44049	5	0	0	0	0	Half of the time	No	No	No	No	No	No	No	No	No	No
183	44161	5	0	0	0	0	More than half of the time	No	No	No	No	No	No	No	No	No	No
185	43117	0	1	0	0	0	Never	Yes	No	Yes	No	No	No	No	No	No	No
185	43208	0	1	0	0	0	Never	Yes	No	No	No	No	No	No	No	No	No
187	43216	1	0	0	0	0	More than half of the time	No	No	No	No	No	No	No	No	No	No
187	43301	1	0	0	0	0	More than half of the time	No	No	No	No	No	No	No	No	No	No
187	43388	1	0	0	0	0	More than half of the time	No	No	No	No	No	No	No	No	No	No
187	43524	1	0	0	0	0	Never	No	No	No	No	No	No	No	No	No	No realizado / Indisponível
187	43608	1	0	0	0	0	Always	No	No	No	No	No	No	No	No	No	No
188	43235	1	0	0	0	0	Never	No	No	No	No	No	No	No	No	No	No realizado / Indisponível
189	43230	1	0	0	0	0	Always	Yes	No	No	No	No	No	No	No	No	No
189	43230	1	0	0	0	0	Never	Yes	No	No	No	No	No	No	No	No	No realizado / Indisponível
189	43412	1	0	0	0	0	Never	Yes	No	No	No	No	No	No	No	No	No
189	43501	1	0	0	0	0	Never	Yes	No	No	No	No	No	No	No	No	No realizado / Indisponível
189	43601	1	0	0	0	0	Never	Yes	No	No	No	No	No	No	No	No	No realizado / Indisponível
189	43705	3	0	0	0	0	More than half of the time	Yes	No	No	No	No	No	No	No	No	No
189	43798	3	0	0	0	0	More than half of the time	Yes	No	No	No	No	No	No	No	No	No
189	43881	12	0	0	0	0	More than half of the time	Yes	No	No	No	No	No	No	No	No	Yes
189	43971	1	0	0	0	0	Always	Yes	No	No	No	No	No	No	No	No	No realizado / Indisponível
189	44090	1	0	0	0	0	Never	Yes	No	No	No	No	No	No	No	No	No
189	44181	5	0	0	0	0	Half of the time	Yes	No	No	No	No	No	No	No	No	No realizado / Indisponível
190	43187	2	0	0	0	0	More than half of the time	Yes	No	No	No	Yes	No	No	No	No	No realizado / Indisponível
190	43532	8	0	0	0	0	Always	Yes	No	No	No	Yes	No	No	No	No	No
190	43560	12	0	0	0	0	More than half of the time	Yes	No	No	No	Yes	No	No	No	No	No realizado / Indisponível
190	43620	8	0	0	0	0	More than half of the time	Yes	No	No	No	Yes	No	No	No	No	No
190	43714	4	0	0	0	0	More than half of the time	Yes	No	No	No	Yes	No	No	No	No	No
190	43805	3	0	0	0	0	More than half of the time	Yes	No	No	No	Yes	No	No	No	No	No realizado / Indisponível
190	43892	2	0	0	0	0	More than half of the time	Yes	No	No	No	No	No	No	No	No	No realizado / Indisponível
190	44118	0	0	0	0	0	NULL	No	No	No	No	No	No	No	No	No	No
190	44146	1	0	0	0	0	Always	No	No	No	No	No	No	No	No	No	No realizado / Indisponível
191	43230	7	0	0	0	0	Always	Yes	Yes	No	No	Yes	No	No	No	No	No realizado / Indisponível
191	43322	5	0	0	0	0	Always	Yes	Yes	No	No	Yes	No	No	No	No	No realizado / Indisponível
191	43410	4	0	0	0	0	More than half of the time	No	Yes	No	No	No	No	No	No	No	No
191	43500	5	0	0	0	0	Always	Yes	Yes	No	No	Yes	Yes	Yes	No	No	No
191	43584	20	0	0	0	0	Always	Yes	No	No	No	Yes	No	Yes	No	No	No
191	43672	12	0	0	0	0	Always	Yes	No	No	No	Yes	No	Yes	No	No	No
191	43763	5	0	0	0	0	More than half of the time	Yes	Yes	No	No	Yes	No	Yes	No	No	No
191	43853	6	0	0	0	0	Half of the time	Yes	No	No	No	Yes	No	Yes	No	No	No
191	43938	4	0	0	0	0	Always	Yes	No	No	No	Yes	No	Yes	No	No	No realizado / Indisponível
191	44063	0	0	0	0	0	NULL	Yes	No	No	No	No	No	No	No	No	No realizado / Indisponível
191	44151	2	0	0	0	0	Half of the time	Yes	No	No	No	Yes	No	Yes	No	No	No
192	43279	4	0	0	0	0	More than half of the time	Yes	No	No	No	No	No	No	No	No	No
192	43364	4	0	0	0	0	Less than half of the time	Yes	No	No	No	No	No	No	No	No	No
192	43447	5	0	0	0	0	More than half of the time	Yes	No	No	No	No	No	No	No	No	No
192	43565	6	0	0	0	0	Less than half of the time	No	No	No	No	No	No	No	No	No	No
192	43663	8	0	0	0	0	More than half of the time	Yes	No	No	No	No	No	No	No	No	No realizado / Indisponível
192	43748	5	0	0	0	0	Less than half of the time	Yes	No	No	No	No	No	No	No	No	No
192	43839	4	0	0	0	0	Less than half of the time	Yes	No	No	No	No	No	No	No	No	No
192	43929	4	0	0	0	0	More than half of the time	No	No	No	No	No	No	No	No	No	No
192	43992	4	0	0	0	0	Less than half of the time	No	No	No	No	No	No	No	No	No	No
192	44140	3	0	0	0	0	Never	Yes	No	No	No	No	No	No	No	No	No
193	43133	16	0	0	0	0	More than half of the time	No	No	No	No	Yes	No	No	No	No	No
193	43224	35	0	0	0	0	Half of the time	No	No	No	No	Yes	No	No	No	No	Yes
193	43308	25	0	0	0	0	More than half of the time	No	No	No	No	Yes	No	No	No	No	Yes
193	43377	30	0	0	0	0	More than half of the time	No	No	No	No	Yes	No	No	No	No	No
193	43494	30	0	0	0	0	More than half of the time	Yes	No	No	No	Yes	Yes	No	No	No	No
193	43588	20	0	0	0	0	Half of the time	No	No	No	No	Yes	Yes	No	No	No	No realizado / Indisponível
193	43714	25	0	0	0	0	Half of the time	No	No	No	No	Yes	Yes	No	No	No	No
193	43805	25	0	0	0	0	Half of the time	No	Yes	No	No	Yes	Yes	No	No	No	Yes
193	43896	30	0	0	0	0	Less than half of the time	Yes	Yes	Yes	No	Yes	Yes	No	No	No	No
193	44000	50	0	0	0	0	Less than half of the time	No	No	No	No	Yes	No	No	No	NULL	No
193	44123	23	0	0	0	0	Less than half of the time	Yes	No	Yes	No	Yes	Yes	No	No	No	No
194	43119	6	0	0	0	0	Less than half of the time	No	No	No	No	Yes	No	No	No	No	No
194	43500	4	0	0	0	0	Never	Yes	No	No	No	Yes	No	No	No	No	No
194	43614	25	0	0	0	0	More than half of the time	Yes	No	Yes	No	Yes	Yes	No	No	No	No
194	43837	1	0	0	0	0	Never	Yes	No	No	No	Yes	No	No	No	No	No
194	43984	1	0	0	0	0	Never	Yes	No	No	No	Yes	Yes	No	No	No	No
194	44120	1	0	0	0	0	Never	Yes	No	No	No	Yes	No	No	No	No	No
196	43224	15	0	0	0	0	Half of the time	Yes	No	No	No	Yes	No	No	No	No	No
196	43315	12	0	0	0	0	More than half of the time	Yes	No	No	No	No	Yes	No	No	No	No realizado / Indisponível
196	43405	20	0	0	0	0	More than half of the time	Yes	No	No	No	Yes	No	No	No	No	No
196	43495	15	0	0	0	0	Half of the time	NULL	No	No	No	No	No	No	No	Yes	No
196	43580	20	0	0	0	0	More than half of the time	NULL	No	No	No	No	Yes	No	No	No	No realizado / Indisponível
196	43684	20	0	0	0	0	More than half of the time	Yes	No	Yes	No	No	Yes	No	No	No	No
196	43775	20	0	0	0	0	More than half of the time	Yes	No	No	No	Yes	Yes	No	No	No	No
196	43868	15	0	0	0	0	Less than half of the time	Yes	Yes	Yes	No	Yes	Yes	Yes	No	No	Yes
196	44166	15	0	0	0	0	Less than half of the time	Yes	Yes	Yes	No	Yes	Yes	No	No	No	Yes
197	43147	5	0	0	0	0	Always	No	No	No	No	No	No	No	No	Yes	No
197	43196	4	0	0	0	0	Always	No	No	No	No	No	No	No	No	No	No
197	43286	4	0	0	0	0	More than half of the time	NULL	No	No	No	No	No	No	No	No	No
197	43300	3	0	0	0	0	Always	No	No	No	No	No	No	No	No	No	No
197	43405	7	0	0	0	0	More than half of the time	No	No	No	No	No	No	No	No	No	No
197	43502	8	0	0	0	0	More than half of the time	No	No	No	No	No	No	No	No	No	No
197	43621	5	0	0	0	0	Less than half of the time	Yes	No	No	No	No	No	No	No	No	No
197	43754	3	0	0	0	0	More than half of the time	Yes	No	No	No	No	Yes	No	No	No	No realizado / Indisponível
197	43846	10	0	0	0	0	Less than half of the time	No	No	No	No	No	No	No	No	No	No
197	44020	5	0	0	0	0	More than half of the time	No	No	No	No	No	No	No	No	No	No
197	44146	4	0	0	0	0	More than half of the time	No	No	No	No	No	No	No	No	No	No realizado / Indisponível
199	43234	10	0	0	0	0	More than half of the time	NULL	No	No	No	No	No	No	No	Yes	No realizado / Indisponível
199	43318	10	0	0	0	0	More than half of the time	Yes	No	No	No	No	No	No	No	No	No
199	43411	4	0	0	0	0	Less than half of the time	Yes	No	No	No	No	No	No	No	No	No realizado / Indisponível
200	43222	1	0	0	0	0	Never	No	No	No	No	No	No	No	No	No	No
200	43248	1	0	0	0	0	Less than half of the time	No	No	No	No	No	No	No	No	No	No
201	43203	8	0	0	0	0	More than half of the time	No	No	Yes	No	Yes	No	No	No	No	No
201	43263	4	0	0	0	0	Half of the time	No	No	Yes	No	Yes	No	No	No	No	No
201	43629	2	0	0	0	0	Half of the time	Yes	No	No	No	No	No	No	No	No	No
201	43711	4	0	0	0	0	Less than half of the time	No	No	No	No	No	No	No	No	No	No
201	43802	10	0	0	0	0	Half of the time	No	No	Yes	No	No	No	No	No	No	No
201	43893	4	0	0	0	0	Half of the time	No	No	No	No	Yes	No	No	No	No	Yes
201	43983	2	0	0	0	0	Less than half of the time	No	No	No	No	Yes	No	No	No	No	No
201	44104	1	0	0	0	0	Always	Yes	No	No	No	No	No	No	No	No	No
203	43208	5	0	0	0	0	More than half of the time	No	No	No	No	No	No	No	No	No	No realizado / Indisponível
203	43336	10	0	0	0	0	Less than half of the time	No	No	No	No	No	No	No	No	No	No
203	43446	10	0	0	0	0	Less than half of the time	No	No	No	No	Yes	Yes	No	No	No	No
203	43564	8	0	0	0	0	Less than half of the time	No	No	No	No	Yes	No	No	No	No	No
203	43774	5	0	0	0	0	More than half of the time	Yes	No	No	No	Yes	No	No	No	No	No realizado / Indisponível
205	43200	5	0	0	0	0	More than half of the time	Yes	No	No	No	Yes	No	No	No	No	No
205	43312	9	0	0	0	0	More than half of the time	Yes	No	No	No	Yes	No	No	No	No	No
205	43579	3	0	0	0	0	More than half of the time	Yes	No	No	No	Yes	No	No	No	No	No
205	43984	4	0	0	0	0	More than half of the time	No	No	No	No	Yes	No	No	No	No	No realizado / Indisponível
205	44008	10	0	0	0	0	Half of the time	Yes	No	No	No	No	No	No	No	No	No
205	44099	6	0	0	0	0	More than half of the time	Yes	No	No	No	Yes	No	No	No	No	No
206	43118	10	0	0	0	0	Less than half of the time	Yes	No	No	No	No	No	No	No	No	No
206	43209	25	0	0	0	0	More than half of the time	Yes	No	No	No	No	No	No	No	No	No
206	43479	3	0	0	0	0	Never	Yes	No	Yes	No	No	No	No	No	No	No
206	43612	3	0	0	0	0	Half of the time	Yes	Yes	No	No	No	No	No	No	No	No realizado / Indisponível
206	43731	10	0	0	0	0	More than half of the time	Yes	Yes	No	No	No	No	No	No	No	No
206	43817	10	0	0	0	0	More than half of the time	Yes	Yes	No	No	No	No	No	No	No	No
206	43915	20	0	0	0	0	Less than half of the time	No	Yes	Yes	No	No	No	No	No	No	No
206	43997	3	0	0	0	0	Half of the time	Yes	No	No	No	No	No	No	No	No	No
206	44096	10	0	0	0	0	Half of the time	Yes	Yes	No	No	No	No	No	No	No	No
206	44187	6	0	0	0	0	Half of the time	Yes	Yes	No	No	No	No	No	No	No	No
207	43118	3	0	0	0	0	More than half of the time	Yes	No	No	No	No	No	No	No	No	No
207	43209	3	0	0	0	0	Always	Yes	No	No	No	No	No	No	No	No	No
207	43297	2	0	0	0	0	Never	Yes	No	No	No	No	No	No	No	No	No
207	43388	3	0	0	0	0	More than half of the time	Yes	No	No	No	No	No	No	No	No	No
207	43439	2	0	0	0	0	Less than half of the time	No	No	No	No	No	No	No	No	No	No
207	43565	4	0	0	0	0	Half of the time	No	No	No	No	No	No	No	No	No	No
207	43689	8	0	0	0	0	More than half of the time	No	No	No	No	No	No	No	No	No	No
207	43780	4	0	0	0	0	More than half of the time	No	No	No	No	No	No	No	No	No	No
207	43899	6	0	0	0	0	More than half of the time	Yes	No	No	No	No	No	No	No	No	No
207	43969	4	0	0	0	0	Half of the time	Yes	No	No	No	No	No	No	No	No	No
207	44084	2	0	0	0	0	Never	No	No	No	No	No	No	No	No	No	No
208	43235	1	0	0	0	0	Less than half of the time	No	No	No	No	Yes	No	No	No	No	No realizado / Indisponível
208	43376	4	0	0	0	0	Never	Yes	No	No	No	Yes	Yes	No	No	No	No realizado / Indisponível
208	43682	4	0	0	0	0	Never	Yes	No	No	No	Yes	No	No	No	No	No
208	43776	0	0	0	0	0	Never	Yes	No	No	No	Yes	No	No	No	No	No
208	43867	4	0	0	0	0	Never	Yes	No	No	No	Yes	No	No	No	No	No realizado / Indisponível
208	43976	3	0	0	0	0	Less than half of the time	Yes	No	No	No	Yes	Yes	No	No	No	No realizado / Indisponível
208	44095	1	0	0	0	0	Never	Yes	No	No	No	Yes	No	No	No	No	No realizado / Indisponível
208	44179	1	0	0	0	0	Always	Yes	No	No	No	Yes	No	No	No	No	No realizado / Indisponível
209	43258	3	0	0	0	0	More than half of the time	Yes	No	No	No	No	No	No	No	No	No
209	43343	3	0	0	0	0	More than half of the time	No	No	No	No	No	No	No	No	No	No realizado / Indisponível
209	43434	2	0	0	0	0	Never	No	No	No	No	No	No	No	No	No	No realizado / Indisponível
209	43516	3	0	0	0	0	More than half of the time	Yes	No	No	No	No	No	No	No	No	No
209	43609	6	0	0	0	0	More than half of the time	No	No	No	No	No	No	No	No	No	No
209	43700	5	0	0	0	0	More than half of the time	No	No	No	No	No	No	No	No	No	No
209	43782	4	0	0	0	0	Less than half of the time	No	No	No	No	No	No	Yes	No	No	No realizado / Indisponível
209	43872	3	0	0	0	0	Less than half of the time	No	No	No	No	No	No	No	No	No	No
210	43258	8	0	0	0	0	Never	Yes	No	No	No	No	No	No	No	No	No realizado / Indisponível
210	43343	5	0	0	0	0	Never	No	No	No	No	No	No	No	No	No	No realizado / Indisponível
210	43434	5	0	0	0	0	Never	No	No	No	No	No	No	No	No	No	No
210	43516	5	0	0	0	0	Never	Yes	No	No	No	No	No	No	No	No	No
210	43609	6	0	0	0	0	More than half of the time	No	No	No	No	No	No	No	No	No	No
210	43700	1	0	0	0	0	Always	No	No	No	No	No	No	No	No	No	No
210	43782	2	0	0	0	0	Never	No	No	No	No	No	No	Yes	No	No	No
210	43872	3	0	0	0	0	Less than half of the time	No	No	No	No	No	No	No	No	No	No
211	43122	60	0	0	0	0	More than half of the time	No	No	No	No	No	No	No	No	No	No
211	43209	60	0	0	0	0	More than half of the time	No	No	No	No	No	No	No	No	No	No
211	43299	40	0	0	0	0	More than half of the time	No	No	No	No	No	No	No	No	No	No
211	43390	30	0	0	0	0	More than half of the time	No	No	No	No	No	No	No	No	No	No
211	43524	30	0	0	0	0	Always	No	No	No	No	No	No	No	No	No	No
211	43605	70	0	0	0	0	More than half of the time	No	No	No	No	No	No	No	No	No	No
211	43754	80	0	0	0	0	More than half of the time	No	No	No	No	No	No	No	No	No	No
211	43826	60	0	0	0	0	More than half of the time	Yes	No	No	No	No	No	No	No	No	No
211	43956	60	0	0	0	0	More than half of the time	No	No	No	No	No	No	No	No	No	No
211	43991	60	0	0	0	0	More than half of the time	No	No	No	No	No	No	No	No	No	No
211	44054	20	0	0	0	0	More than half of the time	No	No	No	No	No	No	No	No	No	No
211	44155	1	0	0	0	0	Never	No	No	No	No	No	No	No	No	No	No
212	43231	20	0	0	0	0	More than half of the time	No	No	No	No	No	No	No	No	No	Yes
212	43291	30	0	0	0	0	More than half of the time	No	No	No	No	No	No	No	No	No	No
212	43381	30	0	0	0	0	More than half of the time	Yes	No	No	No	No	No	No	No	No	No
212	43473	25	0	0	0	0	Half of the time	Yes	No	No	No	No	No	No	No	No	No
212	43560	20	0	0	0	0	More than half of the time	Yes	No	No	No	No	No	No	No	No	No
212	43651	20	0	0	0	0	More than half of the time	Yes	No	No	No	No	No	No	No	No	Yes
212	43745	18	0	0	0	0	More than half of the time	Yes	No	No	No	No	No	No	No	No	No
212	43838	30	0	0	0	0	Half of the time	Yes	No	No	No	No	No	No	No	No	No
212	43934	25	0	0	0	0	More than half of the time	Yes	No	No	No	No	No	No	No	No	No realizado / Indisponível
212	44055	12	0	0	0	0	More than half of the time	Yes	No	No	No	No	No	No	No	No	No realizado / Indisponível
212	44146	12	0	0	0	0	More than half of the time	Yes	No	No	No	No	No	No	No	No	No
213	43202	1	0	0	0	0	Always	No	No	No	No	No	No	No	No	No	No
213	43286	1	0	0	0	0	Always	No	No	No	No	No	No	No	No	No	No
213	43384	1	0	0	0	0	Always	No	No	No	No	No	No	No	No	No	No
213	43461	1	0	0	0	0	Always	No	No	No	No	No	No	No	No	No	No
213	43566	1	0	0	0	0	Always	No	No	No	No	No	No	No	No	No	No
213	43685	1	0	0	0	0	Always	No	No	No	No	No	No	No	No	No	No
213	43769	1	0	0	0	0	Less than half of the time	No	No	No	No	No	No	No	No	No	No
213	43860	1	0	0	0	0	More than half of the time	No	No	No	No	No	No	No	No	No	No
213	43951	1	0	0	0	0	Less than half of the time	No	No	No	No	No	No	No	No	No	No
213	44070	1	0	0	0	0	Half of the time	No	No	No	No	No	No	No	No	No	No
213	44154	1	0	0	0	0	Less than half of the time	No	No	No	No	No	No	No	No	No	No
214	43285	5	0	0	0	0	Less than half of the time	No	No	No	No	No	No	No	No	No	No
214	43396	10	0	0	0	0	Half of the time	NULL	No	No	No	No	No	No	No	No	No
214	43517	5	0	0	0	0	More than half of the time	No	No	No	No	No	No	No	No	No	No realizado / Indisponível
214	43640	30	0	0	0	0	More than half of the time	No	No	No	No	No	No	No	No	No	No
214	43754	20	0	0	0	0	More than half of the time	No	No	No	No	No	No	No	No	No	Yes
214	43839	5	0	0	0	0	More than half of the time	No	No	No	No	No	No	No	No	No	Yes
214	43922	2	0	0	0	0	Always	No	No	No	No	No	No	No	No	No	No
214	44046	1	0	0	0	0	Always	No	No	No	No	No	No	No	No	No	No
214	44138	3	0	0	0	0	More than half of the time	No	No	No	No	No	No	No	No	No	Yes
215	43208	0	1	0	0	0	More than half of the time	Yes	No	No	No	No	No	No	No	No	Yes
215	43305	0	1	0	0	0	Always	No	No	No	No	No	No	No	No	No	No
215	43417	0	1	0	0	0	Always	No	No	No	No	No	No	No	No	No	No
216	43168	18	2	0	0	0	Always	Yes	Yes	Yes	No	Yes	Yes	No	No	No	No realizado / Indisponível
216	43224	10	0	0	0	0	More than half of the time	Yes	No	No	No	Yes	Yes	No	No	No	No realizado / Indisponível
216	43315	10	0	0	0	0	More than half of the time	No	No	No	No	No	No	No	No	No	No realizado / Indisponível
216	43391	30	0	0	0	0	Less than half of the time	Yes	Yes	No	No	Yes	No	No	No	No	No realizado / Indisponível
216	43497	40	0	0	0	0	Less than half of the time	Yes	Yes	No	No	Yes	Yes	Yes	No	No	No
216	43594	70	0	0	0	0	Less than half of the time	No	Yes	No	No	Yes	No	Yes	No	No	No
216	43691	20	0	0	0	0	Less than half of the time	No	Yes	No	No	Yes	No	Yes	No	No	No
216	43790	15	0	0	0	0	Less than half of the time	Yes	Yes	No	No	Yes	No	Yes	No	No	No realizado / Indisponível
216	43873	15	0	0	0	0	Never	No	Yes	No	No	Yes	Yes	Yes	No	No	No
216	43979	5	0	0	0	0	Never	No	Yes	No	No	No	No	No	No	No	No realizado / Indisponível
216	44098	10	0	0	0	0	Never	Yes	No	No	No	Yes	Yes	No	No	No	No realizado / Indisponível
217	43202	2	0	0	0	0	Always	Yes	No	No	No	No	No	No	No	No	No
217	43304	3	0	0	0	0	Always	No	No	No	No	No	No	No	No	No	No realizado / Indisponível
217	43398	1	0	0	0	0	Always	No	No	No	No	No	No	No	No	No	No
217	43537	5	0	0	0	0	More than half of the time	Yes	No	No	No	No	No	No	No	No	No
217	43664	3	0	0	0	0	Half of the time	Yes	No	No	No	No	No	No	No	No	No
217	43755	2	0	0	0	0	Always	Yes	No	No	No	No	No	No	No	No	No
217	43860	4	0	0	0	0	Always	Yes	No	No	No	No	No	No	No	No	No
218	43206	1	0	0	0	0	Always	No	No	No	No	No	No	No	No	No	No
219	43235	1	0	0	0	0	Half of the time	Yes	No	No	No	No	No	No	No	No	No
219	43312	1	0	0	0	0	Never	No	No	No	No	No	No	No	No	No	No
219	43438	1	0	0	0	0	Never	Yes	No	No	No	No	No	No	No	No	No
219	43556	1	0	0	0	0	Never	Yes	No	No	No	No	No	No	No	No	No
219	43690	1	0	0	0	0	Always	No	No	No	No	No	No	No	No	No	No
219	43803	1	0	0	0	0	Never	No	No	No	No	No	No	No	No	No	No
219	43895	1	0	0	0	0	Never	No	No	No	No	No	No	No	No	No	No realizado / Indisponível
219	43987	1	0	0	0	0	Never	No	No	No	No	No	No	No	No	No	No
219	44099	1	0	0	0	0	Never	No	No	No	No	No	No	No	No	No	No realizado / Indisponível
219	44145	1	0	0	0	0	Never	No	No	No	No	No	No	No	No	No	No
220	43228	0	0	0	0	0	Half of the time	Yes	No	No	No	No	No	No	No	No	No realizado / Indisponível
220	43315	10	0	0	0	0	More than half of the time	Yes	No	No	No	No	No	No	No	No	No realizado / Indisponível
220	43405	10	0	0	0	0	More than half of the time	Yes	No	No	No	No	No	No	No	No	No
220	43489	12	0	0	0	0	More than half of the time	Yes	No	No	No	No	No	No	No	No	No
220	43573	8	0	0	0	0	More than half of the time	Yes	No	No	No	No	No	No	No	No	No
220	43664	5	0	0	0	0	More than half of the time	Yes	No	No	No	No	No	No	No	No	No
220	43755	6	0	0	0	0	Less than half of the time	Yes	No	No	No	No	No	No	No	No	No
220	43857	12	0	0	0	0	More than half of the time	Yes	No	No	No	No	No	No	No	No	No
220	43948	5	0	0	0	0	More than half of the time	Yes	No	No	No	No	No	No	No	No	No realizado / Indisponível
220	44062	0	0	0	0	0	NULL	Yes	No	No	No	No	No	No	No	No	No realizado / Indisponível
220	44151	4	0	0	0	0	Less than half of the time	Yes	No	No	No	No	No	No	No	No	No
221	43206	2	0	0	0	0	Half of the time	Yes	No	No	No	Yes	No	No	No	No	No
221	43293	1	0	0	0	0	Never	No	No	No	No	Yes	No	No	No	No	No
222	43167	7	0	0	0	0	Less than half of the time	Yes	No	No	No	No	Yes	No	No	No	No realizado / Indisponível
222	43222	5	0	0	0	0	More than half of the time	Yes	No	No	No	Yes	Yes	No	No	No	No realizado / Indisponível
222	43306	10	0	0	0	0	More than half of the time	Yes	No	Yes	No	Yes	Yes	Yes	No	No	No realizado / Indisponível
222	43378	3	0	0	0	0	Never	Yes	No	No	No	No	Yes	No	No	No	No realizado / Indisponível
222	43405	1	0	0	0	0	Never	Yes	No	No	No	No	No	No	No	No	No
222	43504	3	0	0	0	0	More than half of the time	Yes	No	No	No	No	No	No	No	No	No
222	43560	1	0	0	0	0	Never	No	No	No	No	No	No	No	Yes	No	No realizado / Indisponível
222	43651	2	0	0	0	0	Half of the time	Yes	No	No	No	No	No	Yes	No	No	No
222	43749	4	0	0	0	0	Half of the time	Yes	No	No	No	No	No	No	No	No	No
222	43840	3	0	0	0	0	More than half of the time	Yes	No	No	No	No	No	Yes	No	No	No realizado / Indisponível
222	43929	3	0	0	0	0	Never	Yes	No	No	No	No	No	No	No	No	No realizado / Indisponível
222	44053	2	0	0	0	0	Half of the time	Yes	No	No	No	No	No	Yes	No	NULL	No realizado / Indisponível
222	44144	15	0	0	0	0	Less than half of the time	Yes	No	No	No	No	No	Yes	No	No	No realizado / Indisponível
223	43209	2	0	0	0	0	Half of the time	No	No	No	No	No	No	No	No	No	No
223	43300	1	0	0	0	0	Never	No	No	No	No	No	No	No	No	No	No
223	43390	1	0	0	0	0	Less than half of the time	No	No	No	No	No	No	No	No	No	No
223	43510	3	0	0	0	0	More than half of the time	Yes	No	No	No	No	No	No	No	No	No
223	43627	1	0	0	0	0	More than half of the time	No	No	No	No	No	No	No	No	No	No
223	43746	1	0	0	0	0	More than half of the time	No	No	No	No	No	No	No	No	No	No
223	43837	2	0	0	0	0	Always	No	No	No	No	No	No	No	No	No	No
223	44018	1	0	0	0	0	Always	No	No	No	No	No	No	No	No	No	No
224	43230	1	0	0	0	0	Never	No	No	No	No	No	No	No	No	No	No
224	43328	1	0	0	0	0	Never	No	No	No	No	No	No	No	No	No	No
224	43412	1	0	0	0	0	Never	No	No	No	No	No	No	No	No	No	No
224	43531	1	0	0	0	0	Never	No	No	No	No	No	No	No	No	No	No
224	43643	1	0	0	0	0	Never	No	No	No	No	No	No	No	No	No	No
224	43762	1	0	0	0	0	Never	No	No	No	No	No	No	No	No	No	No
224	43767	1	0	0	0	0	Never	No	No	No	No	No	No	No	No	No	No
224	43858	1	0	0	0	0	Never	No	No	No	No	No	No	No	No	No	No
224	43977	1	0	0	0	0	Never	No	No	No	No	No	No	No	No	No	No
224	44075	1	0	0	0	0	Never	No	No	No	No	No	No	No	No	No	No
225	43228	3	0	0	0	0	Always	No	No	No	No	No	No	No	No	No	No
225	43320	3	0	0	0	0	Always	No	No	No	No	No	No	No	No	No	Yes
225	43399	1	0	0	0	0	Always	Yes	No	No	No	No	No	No	No	No	No
225	43497	1	0	0	0	0	Always	Yes	No	No	No	No	No	No	No	No	No realizado / Indisponível
225	43588	2	0	0	0	0	More than half of the time	Yes	No	No	No	No	No	No	No	No	Yes
225	43672	0	0	0	0	0	Always	Yes	No	No	No	No	No	No	No	No	No
225	43763	2	0	0	0	0	Always	No	No	No	No	No	No	No	No	No	No
225	43854	1	0	0	0	0	More than half of the time	Yes	No	No	No	No	No	No	No	No	No
225	43965	0	0	0	0	0	Always	No	No	No	No	No	No	No	No	No	No
225	44078	0	0	0	0	0	NULL	No	No	No	No	No	No	No	No	No	No
226	43213	1	0	0	0	0	Half of the time	NULL	No	No	No	Yes	No	No	No	No	No
227	43256	1	0	0	0	0	Never	No	No	No	No	No	No	No	No	No	No realizado / Indisponível
227	43357	1	0	0	0	0	Never	No	No	No	No	No	No	No	No	No	No realizado / Indisponível
228	43224	5	0	0	0	0	More than half of the time	No	No	No	No	No	No	No	No	No	No realizado / Indisponível
228	43322	4	0	0	0	0	More than half of the time	No	No	No	No	No	No	No	No	No	No realizado / Indisponível
228	43413	6	0	0	0	0	More than half of the time	No	No	No	No	No	No	No	No	No	No
228	43507	10	0	0	0	0	More than half of the time	No	No	No	No	No	No	No	No	No	No
228	43600	10	0	0	0	0	More than half of the time	No	No	No	No	No	No	No	No	No	No
228	43690	10	0	0	0	0	More than half of the time	Yes	No	No	No	No	No	No	No	No	No
228	43780	10	0	0	0	0	More than half of the time	No	No	No	No	No	No	No	No	Yes	No realizado / Indisponível
228	43868	10	0	0	0	0	More than half of the time	No	No	No	No	No	No	No	No	No	No realizado / Indisponível
228	43957	10	0	0	0	0	More than half of the time	No	No	No	No	No	No	No	No	No	No realizado / Indisponível
228	44076	10	0	0	0	0	More than half of the time	No	No	No	No	No	No	No	No	No	No realizado / Indisponível
228	44167	10	0	0	0	0	More than half of the time	No	No	No	No	No	No	No	No	No	No realizado / Indisponível
229	43147	8	0	0	0	0	More than half of the time	No	No	No	No	No	No	No	No	No	No
229	43292	4	0	0	0	0	More than half of the time	No	Yes	No	No	No	No	No	No	No	No
229	43846	2	0	0	0	0	Half of the time	No	No	No	No	No	No	No	No	No	No
230	43118	1	0	0	0	0	Never	Yes	No	No	No	No	No	No	No	No	No
230	43213	1	0	0	0	0	Less than half of the time	Yes	No	No	No	Yes	No	No	No	No	No
230	43300	1	0	0	0	0	Less than half of the time	Yes	No	No	No	Yes	No	No	No	No	No
230	43391	1	0	0	0	0	Never	Yes	No	No	No	No	No	No	No	No	No
230	43460	1	0	0	0	0	Less than half of the time	Yes	No	No	No	Yes	No	No	No	No	No
230	43552	1	0	0	0	0	Never	Yes	No	No	No	Yes	No	No	No	No	No
230	43668	1	0	0	0	0	Less than half of the time	Yes	No	No	No	Yes	No	No	No	No	No
231	43195	30	0	0	0	0	Less than half of the time	No	No	No	No	No	No	No	No	No	No
231	43293	2	0	0	0	0	Never	No	No	No	No	No	No	No	No	No	No
231	43383	2	0	0	0	0	Half of the time	No	No	No	No	No	No	No	No	No	No
231	43496	4	0	0	0	0	Never	No	No	No	No	No	No	No	No	No	No
231	43622	8	0	0	0	0	Never	No	No	No	No	No	No	No	No	No	No
231	43738	1	0	0	0	0	Never	No	No	No	No	No	No	No	No	No	No
231	43846	6	0	0	0	0	Less than half of the time	No	No	No	No	No	No	No	No	No	No
231	44062	0	0	0	0	0	NULL	No	No	No	No	No	No	No	No	No	No
232	43119	18	0	0	0	0	Less than half of the time	No	No	No	No	No	No	No	No	No	No
232	43217	33	0	0	0	0	Less than half of the time	No	No	No	No	No	No	No	No	No	No
232	43301	19	0	0	0	0	Less than half of the time	No	No	No	No	No	No	No	No	No	No
232	43388	17	0	0	0	0	Less than half of the time	No	No	No	No	No	No	No	No	No	Yes
232	43507	30	0	0	0	0	Less than half of the time	No	No	No	No	No	No	No	No	No	No
232	43630	29	1	0	0	0	Less than half of the time	No	No	No	No	No	No	No	No	No	No
232	43733	25	0	0	0	0	Less than half of the time	No	No	No	No	No	No	No	No	No	Yes
232	43822	25	0	0	0	0	Less than half of the time	No	No	No	No	No	No	No	No	No	No
232	43910	30	0	0	0	0	Less than half of the time	No	No	No	No	No	No	No	No	No	No
232	44029	1	0	0	0	0	Never	No	No	No	No	No	No	No	No	NULL	Yes
232	44148	0	0	0	0	0	NULL	No	No	No	No	No	No	No	No	No	No
233	43208	1	0	0	0	0	More than half of the time	Yes	No	No	No	No	No	No	No	No	No
233	43298	1	0	0	0	0	More than half of the time	No	No	No	No	No	No	No	No	No	No realizado / Indisponível
233	43398	1	0	0	0	0	Less than half of the time	No	No	No	No	No	No	No	No	No	No
233	43741	1	0	0	0	0	Half of the time	No	No	No	No	No	No	Yes	No	No	No
233	43833	2	0	0	0	0	More than half of the time	Yes	No	No	No	No	No	No	No	No	No
234	43277	1	0	0	0	0	More than half of the time	No	No	No	No	No	No	No	No	No	No
234	43356	1	0	0	0	0	Always	No	No	No	No	No	No	No	No	No	No
234	43440	1	0	0	0	0	Always	No	No	No	No	No	No	No	No	No	No
234	43559	1	0	0	0	0	Always	No	No	No	No	No	No	Yes	No	No	No
234	43685	1	0	0	0	0	Always	No	No	No	No	No	No	No	No	No	No
236	43209	3	0	0	0	0	More than half of the time	Yes	No	No	No	No	No	No	No	No	No
236	43293	3	0	0	0	0	Less than half of the time	No	No	No	No	No	No	No	No	No	No
236	43376	3	0	0	0	0	Less than half of the time	No	No	No	No	No	No	No	No	No	No
236	43493	10	0	0	0	0	Half of the time	No	No	No	No	No	No	No	No	No	No
236	43620	4	0	0	0	0	More than half of the time	Yes	No	No	No	No	No	No	No	No	No
236	43747	6	0	0	0	0	More than half of the time	Yes	No	No	No	No	No	No	No	No	No
236	43844	4	0	0	0	0	Half of the time	Yes	No	No	No	No	No	No	No	No	No
236	44018	3	0	0	0	0	Half of the time	No	No	No	No	No	No	No	No	No	No
238	43224	1	0	0	0	0	More than half of the time	Yes	No	No	No	No	No	No	No	No	No realizado / Indisponível
238	43308	1	0	0	0	0	Always	Yes	No	No	No	No	No	No	No	No	No realizado / Indisponível
238	43395	1	0	0	0	0	More than half of the time	Yes	No	No	No	No	No	No	No	No	No realizado / Indisponível
238	43430	1	0	0	0	0	More than half of the time	Yes	No	No	No	No	No	No	No	No	No
238	43521	1	0	0	0	0	Never	Yes	No	No	No	No	No	No	No	No	No
238	43608	2	0	0	0	0	Half of the time	Yes	No	No	No	No	No	No	No	No	No
238	43696	2	0	0	0	0	Half of the time	Yes	No	No	No	No	No	No	No	No	No
238	43783	0	1	0	0	0	Never	Yes	No	No	No	No	No	No	No	No	No
238	43874	2	1	0	0	0	Always	Yes	No	No	No	No	No	No	No	No	No
238	43962	1	0	0	0	0	More than half of the time	Yes	No	No	No	No	No	No	No	No	No realizado / Indisponível
238	44083	2	0	0	0	0	Never	Yes	No	No	No	No	No	No	No	No	No realizado / Indisponível
238	44169	0	0	0	0	0	NULL	Yes	No	No	No	No	No	No	No	No	No realizado / Indisponível
239	43257	1	0	0	0	0	Always	Yes	No	No	No	No	No	No	No	NULL	No
239	43364	3	0	0	0	0	Always	No	No	No	No	Yes	No	No	No	No	No realizado / Indisponível
239	43426	5	0	0	0	0	Always	No	No	No	No	Yes	No	No	No	No	No realizado / Indisponível
239	43542	3	0	0	0	0	Always	No	No	No	No	Yes	No	No	No	No	No
239	43607	3	0	0	0	0	Always	Yes	No	No	No	Yes	No	No	No	No	No
239	43734	3	0	0	0	0	Always	Yes	No	No	No	Yes	No	No	No	No	No realizado / Indisponível
239	43817	4	0	0	0	0	More than half of the time	Yes	No	No	No	Yes	No	No	No	No	No realizado / Indisponível
239	43928	5	0	0	0	0	Always	Yes	No	No	No	Yes	No	No	No	No	No
239	44050	2	0	0	0	0	Always	No	No	No	No	Yes	No	No	No	No	No realizado / Indisponível
239	44151	6	0	0	0	0	Less than half of the time	Yes	No	No	No	Yes	No	No	No	No	No realizado / Indisponível
240	43206	2	0	0	0	0	Always	Yes	No	No	No	Yes	No	No	No	No	No
240	43300	4	0	0	0	0	More than half of the time	No	No	No	No	Yes	No	No	No	No	No
240	43374	2	0	0	0	0	Half of the time	No	No	No	No	Yes	No	No	No	No	No
240	43468	11	0	0	0	0	More than half of the time	No	No	No	No	Yes	No	No	No	No	No
240	43598	3	0	0	0	0	Never	Yes	No	No	No	Yes	No	No	No	No	No
240	43726	10	0	0	0	0	More than half of the time	No	No	No	No	No	No	No	No	No	No
240	43808	2	0	0	0	0	Always	Yes	No	No	No	Yes	No	No	No	No	No realizado / Indisponível
240	43906	4	0	0	0	0	Half of the time	Yes	No	No	No	No	No	No	No	No	No
240	44144	2	0	0	0	0	Half of the time	NULL	No	No	No	No	No	No	No	No	No
242	43201	1	0	0	0	0	Always	No	No	No	No	No	No	No	No	No	No
242	43285	1	0	0	0	0	More than half of the time	No	No	No	No	No	No	No	No	No	No
242	43369	1	0	0	0	0	More than half of the time	No	No	No	No	No	No	No	No	No	No
242	43488	1	0	0	0	0	Half of the time	No	No	No	No	No	No	No	No	No	No
242	43612	1	0	0	0	0	Less than half of the time	No	No	No	No	No	No	No	No	No	No
242	43717	1	0	0	0	0	Never	No	No	No	No	No	No	No	No	No	No
242	43803	1	0	0	0	0	Never	No	No	No	No	No	No	No	No	No	No
242	43901	1	0	0	0	0	Never	No	No	No	No	No	No	No	No	No	No
244	43231	1	0	0	0	0	Less than half of the time	Yes	No	No	No	No	No	No	No	No	No realizado / Indisponível
244	43328	1	0	0	0	0	Half of the time	Yes	No	No	No	No	No	No	No	No	No realizado / Indisponível
244	43412	1	0	0	0	0	Less than half of the time	Yes	No	No	No	No	No	No	No	No	No
244	43538	1	0	0	0	0	Less than half of the time	Yes	No	No	No	No	No	No	No	No	No
244	43629	1	0	0	0	0	Half of the time	Yes	No	No	No	No	No	No	No	No	No
244	43720	3	0	0	0	0	Half of the time	Yes	No	No	No	No	No	No	No	No	No
244	43804	3	0	0	0	0	More than half of the time	Yes	No	No	No	No	No	No	No	No	No
244	43894	5	0	0	0	0	More than half of the time	Yes	No	No	No	No	No	No	No	No	No realizado / Indisponível
244	43985	4	0	0	0	0	More than half of the time	Yes	No	No	No	No	No	No	No	No	No realizado / Indisponível
244	44104	4	0	0	0	0	Less than half of the time	Yes	No	No	No	No	No	No	No	No	No realizado / Indisponível
245	43171	15	0	0	0	0	Less than half of the time	Yes	No	Yes	No	No	No	No	No	No	No
245	43285	10	0	0	0	0	Never	Yes	No	Yes	No	No	Yes	No	No	No	No
245	43367	4	0	0	0	0	Never	No	No	Yes	No	No	Yes	No	No	No	No
245	43598	10	0	0	0	0	Never	Yes	No	Yes	No	No	Yes	No	No	No	Yes
245	43710	5	0	0	0	0	Never	Yes	No	Yes	No	No	No	Yes	No	No	No
245	43843	6	0	0	0	0	Never	Yes	No	Yes	No	No	Yes	No	No	No	No
245	44139	1	0	0	0	0	Always	No	No	No	No	No	No	No	No	No	No
246	43434	4	0	0	0	0	Half of the time	No	No	No	No	Yes	No	No	No	No	No
246	43563	5	0	0	0	0	Half of the time	No	No	No	No	No	No	No	No	No	No
246	43696	10	0	0	0	0	More than half of the time	No	No	No	No	No	No	No	No	No	No
246	43762	2	0	0	0	0	Half of the time	No	No	No	No	No	No	No	No	No	No
246	43847	3	0	0	0	0	More than half of the time	Yes	No	No	No	No	No	No	No	No	No
247	43235	6	0	0	0	0	More than half of the time	Yes	No	No	No	No	No	No	No	No	No realizado / Indisponível
247	43343	3	0	0	0	0	More than half of the time	Yes	No	No	No	No	No	No	No	No	No realizado / Indisponível
247	43433	11	0	0	0	0	More than half of the time	Yes	No	No	No	No	No	No	No	No	No
247	43560	1	0	0	0	0	Never	Yes	No	No	No	No	No	No	No	No	No
247	43644	6	0	0	0	0	More than half of the time	Yes	No	No	No	No	No	No	No	No	No realizado / Indisponível
247	43735	2	0	0	0	0	Half of the time	Yes	No	No	No	No	No	No	No	No	No
247	43819	4	0	0	0	0	Half of the time	Yes	No	No	No	No	No	Yes	No	No	No realizado / Indisponível
247	43910	3	0	0	0	0	More than half of the time	Yes	No	No	No	No	No	Yes	No	No	No realizado / Indisponível
247	44029	1	0	0	0	0	Less than half of the time	Yes	No	No	No	No	No	No	No	No	No realizado / Indisponível
247	44113	1	0	0	0	0	Never	Yes	No	No	No	No	No	No	No	No	No realizado / Indisponível
248	43236	15	3	0	0	0	Less than half of the time	No	No	No	No	No	No	No	No	No	No realizado / Indisponível
248	43264	2	0	0	0	0	Always	No	No	No	No	No	No	No	No	No	No realizado / Indisponível
248	43292	3	0	0	0	0	Always	No	No	No	No	No	No	No	No	No	No realizado / Indisponível
248	43298	3	0	0	0	0	Always	No	No	No	No	No	No	No	No	No	No realizado / Indisponível
248	43383	9	0	0	0	0	More than half of the time	No	No	No	No	No	No	No	No	No	No realizado / Indisponível
249	43203	20	0	0	0	0	Always	Yes	No	No	No	No	No	No	No	No	No realizado / Indisponível
249	43242	20	0	0	0	0	Always	Yes	No	No	No	No	No	No	No	No	No realizado / Indisponível
249	43378	20	0	0	0	0	Always	Yes	No	No	No	No	No	No	No	No	No realizado / Indisponível
249	43483	20	0	0	0	0	Always	Yes	No	No	No	No	No	No	No	No	No
249	43573	20	0	0	0	0	Always	Yes	No	No	No	Yes	No	No	No	No	No
249	43686	20	0	0	0	0	More than half of the time	Yes	No	No	No	No	No	No	No	No	No
249	43774	20	0	0	0	0	More than half of the time	Yes	No	No	No	No	No	No	No	No	No
249	43857	20	0	0	0	0	Always	Yes	No	No	No	No	No	Yes	No	No	No
249	43917	10	0	0	0	0	Always	Yes	No	No	No	No	No	No	No	No	No realizado / Indisponível
249	44043	8	0	0	0	0	More than half of the time	Yes	No	No	No	No	No	No	No	No	No realizado / Indisponível
249	44130	15	0	0	0	0	More than half of the time	Yes	No	No	No	No	No	No	No	No	No realizado / Indisponível
250	43210	1	0	0	0	0	Always	No	No	No	No	No	No	No	No	No	No realizado / Indisponível
250	43300	1	0	0	0	0	Always	No	No	No	No	No	No	No	No	No	No
250	43384	1	0	0	0	0	Always	No	No	No	No	No	No	No	No	No	No realizado / Indisponível
250	43502	1	0	0	0	0	Always	No	No	No	No	No	No	No	No	No	No
250	43593	1	0	0	0	0	Always	No	No	No	No	No	No	No	No	No	No realizado / Indisponível
250	43705	1	0	0	0	0	Less than half of the time	No	No	No	No	No	No	No	No	No	No
250	43802	1	0	0	0	0	Never	No	No	No	No	No	No	No	No	No	No
250	43893	1	0	0	0	0	Never	No	No	No	No	No	No	No	No	No	No realizado / Indisponível
250	43984	0	0	0	0	0	Always	No	No	No	No	No	No	No	No	No	No
250	44076	1	0	0	0	0	Never	No	No	No	No	No	No	No	No	No	No
250	44167	1	0	0	0	0	Never	No	No	No	No	No	No	No	No	No	No
251	43203	15	0	0	0	0	More than half of the time	Yes	No	No	No	No	Yes	No	No	No	No realizado / Indisponível
251	43238	2	0	0	0	0	More than half of the time	Yes	No	No	No	No	No	No	No	No	No
251	43325	1	0	0	0	0	More than half of the time	No	No	No	No	No	No	No	No	No	No
251	43416	15	0	0	0	0	Always	Yes	No	No	No	No	No	No	No	No	No
251	43504	20	0	0	0	0	Less than half of the time	Yes	No	No	No	No	No	No	No	No	No
251	43606	30	0	0	0	0	Less than half of the time	Yes	No	No	No	No	Yes	No	No	No	No
251	43703	15	0	0	0	0	More than half of the time	Yes	No	No	No	No	Yes	No	No	No	No
251	43783	15	0	0	0	0	Less than half of the time	Yes	No	No	No	No	Yes	No	No	No	No
251	43871	30	0	0	0	0	More than half of the time	Yes	No	No	No	No	No	No	No	No	No
251	44040	1	0	0	0	0	Never	No	No	No	No	No	No	No	No	No	No
251	44124	5	0	0	0	0	Never	Yes	No	No	No	No	No	No	No	No	No
252	43238	15	0	0	0	0	Always	No	No	No	No	No	No	No	No	No	No realizado / Indisponível
252	43336	25	0	0	0	0	Always	No	No	No	No	No	No	No	No	No	No realizado / Indisponível
252	43362	25	0	0	0	0	Always	No	No	No	No	No	No	No	No	No	No realizado / Indisponível
252	43433	15	0	0	0	0	Always	Yes	No	No	No	No	No	No	No	No	No
252	43483	15	0	0	0	0	More than half of the time	Yes	No	No	No	No	No	No	No	No	No
252	43573	15	0	0	0	0	Always	Yes	No	No	No	No	No	Yes	No	No	No
252	43686	10	0	0	0	0	Always	Yes	No	No	No	No	No	Yes	No	No	No
252	43774	10	0	0	0	0	Always	No	No	No	No	No	No	No	No	No	No
252	43810	10	0	0	0	0	Always	Yes	No	No	No	No	No	Yes	No	No	No
252	43857	10	0	0	0	0	Always	Yes	No	No	No	No	No	Yes	No	No	No
252	43908	15	0	0	0	0	Always	Yes	No	No	No	No	No	Yes	No	No	No realizado / Indisponível
252	44043	2	0	0	0	0	Always	No	No	No	No	No	No	Yes	No	No	No realizado / Indisponível
252	44130	5	0	0	0	0	Always	Yes	No	No	No	No	No	Yes	No	No	No realizado / Indisponível
253	43123	5	0	0	0	0	Never	No	No	Yes	No	Yes	No	No	No	No	No
253	43206	40	0	0	0	0	More than half of the time	Yes	Yes	Yes	No	Yes	No	Yes	No	No	No
253	43297	20	0	0	0	0	More than half of the time	No	Yes	No	No	Yes	No	Yes	No	No	No
253	43374	1	0	0	0	0	Never	No	No	No	No	Yes	No	Yes	No	No	No
253	43493	15	0	0	0	0	Less than half of the time	No	Yes	No	No	Yes	No	Yes	No	No	No
253	43612	1	0	0	0	0	Never	No	Yes	No	No	Yes	No	Yes	No	No	No
253	43735	1	0	0	0	0	Never	No	Yes	No	No	Yes	No	No	No	No	No
253	43819	1	0	0	0	0	Never	No	No	No	No	Yes	No	No	No	No	No
253	43909	1	0	0	0	0	Never	No	No	No	No	Yes	No	No	No	No	No realizado / Indisponível
253	44041	1	0	0	0	0	Never	No	No	No	No	Yes	No	No	No	No	No realizado / Indisponível
253	44160	1	0	0	0	0	Never	Yes	No	No	No	Yes	No	No	No	No	No
254	43613	1	0	0	0	0	Never	No	No	No	No	No	No	No	No	No	No
255	43202	2	0	0	0	0	Always	Yes	No	No	No	No	No	No	No	No	No
255	43381	3	0	0	0	0	Always	Yes	No	No	No	No	No	No	No	No	No
255	43488	3	0	0	0	0	More than half of the time	Yes	No	No	No	No	No	No	No	No	Yes
255	43958	3	0	0	0	0	Less than half of the time	Yes	No	No	No	No	No	No	No	No	No
256	43229	4	0	0	0	0	Less than half of the time	Yes	No	No	No	No	No	No	No	No	No realizado / Indisponível
256	43334	8	0	0	0	0	More than half of the time	Yes	No	No	No	No	No	No	No	No	Yes
256	43426	5	0	0	0	0	More than half of the time	No	No	No	No	No	No	No	No	No	No
256	43518	5	0	0	0	0	More than half of the time	No	No	No	No	No	No	No	No	No	No
256	43606	1	0	0	0	0	More than half of the time	No	No	No	No	No	No	No	No	No	Yes
256	43700	5	0	0	0	0	More than half of the time	No	No	No	No	No	No	No	No	No	No
256	43803	11	0	0	0	0	Half of the time	No	No	No	No	No	No	No	No	No	No realizado / Indisponível
256	43894	2	0	0	0	0	Always	Yes	No	No	No	No	No	No	No	No	No realizado / Indisponível
256	43985	2	0	0	0	0	Never	No	No	No	No	No	No	No	No	No	No realizado / Indisponível
256	44113	3	0	0	0	0	Less than half of the time	No	No	No	No	No	No	No	No	No	No
257	43123	1	0	0	0	0	Never	No	No	No	No	Yes	No	No	No	No	No
257	43213	4	0	0	0	0	More than half of the time	Yes	No	No	No	No	No	No	No	No	No
257	43304	3	0	0	0	0	Never	Yes	No	No	No	Yes	No	No	No	No	No realizado / Indisponível
257	43395	10	0	0	0	0	More than half of the time	Yes	Yes	No	No	Yes	No	No	No	No	No
257	43479	9	0	0	0	0	Less than half of the time	No	No	No	No	Yes	No	No	No	No	No realizado / Indisponível
257	43598	10	0	0	0	0	More than half of the time	Yes	No	No	No	Yes	No	No	No	No	No
257	43719	6	0	0	0	0	Less than half of the time	No	No	No	No	No	No	No	No	No	No
257	43759	3	0	0	0	0	Always	No	No	No	No	No	No	No	No	No	No
257	44146	6	0	0	0	0	More than half of the time	No	No	No	No	No	No	No	No	No	No
259	43245	6	0	0	0	0	Always	Yes	No	No	No	Yes	No	No	No	No	No
259	43319	5	0	0	0	0	More than half of the time	Yes	No	No	No	No	No	No	No	No	No
259	43413	3	0	0	0	0	More than half of the time	Yes	No	No	No	No	No	No	No	No	No
259	43525	7	0	0	0	0	More than half of the time	No	No	No	No	Yes	No	No	No	No	No
259	43641	6	0	0	0	0	More than half of the time	Yes	No	No	No	No	No	No	No	No	Yes
259	43761	15	0	0	0	0	More than half of the time	Yes	No	No	No	Yes	No	No	No	No	No
259	43875	5	0	0	0	0	Half of the time	Yes	No	No	No	Yes	No	No	No	No	No
259	43991	2	0	0	0	0	Half of the time	Yes	No	No	No	Yes	No	No	No	No	No
259	44106	4	0	0	0	0	Half of the time	No	No	No	No	Yes	No	No	No	No	No
260	43234	2	0	0	0	0	Always	Yes	No	No	No	No	No	No	No	No	No
261	43208	1	0	0	0	0	More than half of the time	Yes	No	No	No	Yes	No	No	No	No	No
262	43207	1	0	0	0	0	Never	No	No	No	No	No	No	No	No	No	No
262	43315	1	0	0	0	0	Never	No	No	No	No	No	No	No	No	No	No
264	43236	1	0	0	0	0	Always	Yes	No	No	No	No	No	No	No	No	No
264	43325	1	0	0	0	0	Always	Yes	No	No	No	No	No	No	No	No	No
264	43416	1	0	0	0	0	Always	No	No	No	No	No	No	No	No	No	No
264	43521	1	0	0	0	0	Always	Yes	No	No	No	No	No	No	No	No	No
264	43570	1	0	0	0	0	Always	Yes	No	No	No	No	No	No	No	No	No
264	43689	1	0	0	0	0	Always	Yes	No	No	No	No	No	No	No	No	No
264	43759	1	0	0	0	0	Always	No	No	No	No	No	No	No	No	No	No
264	43850	1	0	0	0	0	Always	Yes	No	No	No	No	No	No	No	No	No
264	43970	1	0	0	0	0	Always	No	No	No	No	No	No	No	No	No	No
264	44095	1	0	0	0	0	Always	No	No	No	No	No	No	No	No	No	No
265	43208	50	0	0	0	0	Half of the time	No	No	No	No	No	No	No	No	No	No
265	43293	15	0	0	0	0	More than half of the time	No	Yes	No	No	Yes	Yes	No	No	No	No
265	43381	30	0	0	0	0	Less than half of the time	No	Yes	No	No	Yes	Yes	No	No	No	No
265	43475	20	0	0	0	0	More than half of the time	No	Yes	No	No	Yes	Yes	No	No	No	No
265	43559	30	0	0	0	0	More than half of the time	No	Yes	No	No	Yes	Yes	No	No	No	No realizado / Indisponível
265	43662	50	0	0	0	0	More than half of the time	No	Yes	No	No	Yes	Yes	No	No	No	No realizado / Indisponível
265	43741	20	0	0	0	0	Half of the time	No	Yes	No	No	Yes	Yes	No	No	No	No realizado / Indisponível
265	43839	20	0	0	0	0	Half of the time	No	Yes	No	No	Yes	Yes	No	No	No	No realizado / Indisponível
265	43928	15	0	0	0	0	Half of the time	No	No	No	No	Yes	Yes	No	No	No	No
265	44083	2	0	0	0	0	Never	No	No	No	No	Yes	Yes	No	No	No	No
266	43215	16	4	1	0	1	Less than half of the time	Yes	No	Yes	No	No	Yes	No	No	No	No realizado / Indisponível
266	43299	8	1	0	0	0	Never	Yes	No	Yes	No	Yes	No	No	No	No	No
266	43389	8	2	0	0	0	Less than half of the time	Yes	No	Yes	No	Yes	Yes	No	No	No	No
266	43115	2	1	0	0	0	Never	Yes	No	No	No	No	No	No	No	No	No realizado / Indisponível
266	43565	1	0	0	0	0	Never	Yes	No	Yes	No	Yes	Yes	No	No	No	No realizado / Indisponível
266	43656	2	0	0	0	0	Less than half of the time	Yes	No	No	No	Yes	No	No	No	No	No
266	43809	1	0	0	0	0	Half of the time	Yes	No	No	No	Yes	No	No	No	No	No realizado / Indisponível
266	43895	1	1	0	0	0	Less than half of the time	Yes	No	Yes	No	Yes	Yes	No	No	No	No realizado / Indisponível
268	43208	5	0	0	0	0	More than half of the time	Yes	No	No	No	Yes	No	No	No	No	No
268	43292	6	0	0	0	0	Always	Yes	No	No	No	No	No	No	No	No	No realizado / Indisponível
268	43382	7	0	0	0	0	Always	Yes	No	No	No	No	No	No	No	No	No
268	43482	7	0	0	0	0	Always	Yes	No	No	No	No	No	No	No	No	No
268	43573	10	0	0	0	0	Always	Yes	No	No	No	No	No	No	No	No	No realizado / Indisponível
268	43664	15	0	0	0	0	More than half of the time	Yes	No	No	No	No	No	No	No	No	No realizado / Indisponível
268	43762	12	0	0	1	0	More than half of the time	Yes	No	No	No	Yes	No	No	No	No	No realizado / Indisponível
268	43853	7	0	0	0	0	Half of the time	Yes	No	No	No	Yes	No	No	No	No	No realizado / Indisponível
271	43264	2	0	0	0	0	Always	Yes	No	No	No	No	No	No	No	No	No
271	43355	5	2	0	0	0	Always	Yes	No	No	No	No	No	No	No	No	No
271	43437	3	0	0	0	0	Always	Yes	No	No	No	No	No	No	No	No	No
271	43489	2	2	0	0	0	Always	Yes	No	No	No	No	No	No	No	No	No
271	43593	8	0	0	0	0	More than half of the time	Yes	No	No	No	No	No	No	No	No	No
271	43712	4	0	0	0	0	Half of the time	Yes	No	No	No	No	No	No	No	No	No
271	43796	0	0	0	0	0	Always	No	No	No	No	No	No	No	No	No	No
271	43895	5	0	0	0	0	More than half of the time	Yes	No	No	No	No	No	No	No	No	No
271	44000	1	0	0	0	0	Never	Yes	No	No	No	No	No	No	No	No	No
271	44118	5	0	0	0	0	More than half of the time	No	No	No	No	No	No	No	No	No	No
272	43122	1	0	0	0	0	Always	Yes	No	No	No	No	No	No	No	No	No
272	43208	10	0	0	0	0	Always	Yes	No	No	No	No	No	No	No	No	No
272	43300	1	0	0	0	0	More than half of the time	Yes	No	No	No	No	No	No	No	No	No
272	43391	1	0	0	0	0	Always	No	No	No	No	No	No	No	No	No	No
272	43489	2	0	0	0	0	Always	Yes	No	No	No	No	No	No	No	No	No
272	43614	1	0	0	0	0	Always	Yes	No	No	No	No	No	No	No	No	No
272	43734	1	0	0	0	0	Always	Yes	No	No	No	No	No	No	No	No	No
272	43860	1	0	0	0	0	More than half of the time	Yes	No	No	No	No	No	No	No	No	No
272	44091	1	0	0	0	0	More than half of the time	Yes	No	No	No	No	No	No	No	No	No realizado / Indisponível
273	43223	20	0	0	0	0	Always	Yes	No	No	No	No	No	No	No	No	No
273	43314	100	0	0	0	0	More than half of the time	Yes	No	No	No	No	No	No	No	No	No
273	43405	70	0	0	0	0	Half of the time	No	No	No	No	No	No	Yes	No	No	No
273	43503	100	0	0	0	0	Half of the time	No	No	No	No	No	No	No	No	No	No
273	43622	90	0	0	0	0	Half of the time	Yes	No	No	No	No	No	No	No	No	No
273	43748	90	0	0	0	0	Half of the time	No	No	No	No	No	No	No	No	No	No
273	43853	60	0	0	0	0	Half of the time	Yes	No	No	No	No	No	No	No	No	No
273	43937	20	0	0	0	0	Half of the time	Yes	No	No	No	No	No	No	No	NULL	No
273	44070	0	0	0	0	0	NULL	No	No	No	No	No	No	No	No	No	No
274	43206	5	0	0	0	0	Half of the time	Yes	No	No	No	No	No	No	No	No	No
274	43297	3	0	0	0	0	Half of the time	No	No	No	No	No	No	No	No	No	No
274	43388	2	0	0	0	0	Less than half of the time	Yes	No	No	No	No	No	No	No	No	No
274	43497	1	0	0	0	0	Never	Yes	No	No	No	No	No	No	No	No	No
274	43553	2	0	0	0	0	Always	No	No	No	No	No	No	No	No	No	No
274	43634	4	0	0	0	0	Half of the time	Yes	No	No	No	No	No	No	No	No	No
274	43728	3	0	0	0	0	More than half of the time	Yes	No	No	No	No	No	No	No	No	No
274	43819	5	0	0	0	0	More than half of the time	No	No	No	No	No	No	No	No	No	No
274	44124	7	0	0	0	0	Half of the time	Yes	No	No	No	No	No	No	No	No	No
275	43241	3	0	0	0	0	More than half of the time	No	Yes	No	No	No	No	No	No	No	No
275	43339	3	0	0	0	0	Never	No	No	No	No	No	No	No	No	No	No
275	43430	1	0	0	0	0	Never	No	No	No	No	No	No	No	No	No	No
275	43809	5	0	0	0	0	More than half of the time	No	No	No	No	No	No	No	No	No	No
275	44036	0	0	0	0	0	NULL	NULL	No	No	No	No	No	No	No	No	No
275	44141	6	0	0	0	0	Less than half of the time	No	No	No	No	No	No	No	No	No	No
276	43270	1	0	0	0	0	More than half of the time	Yes	No	No	No	No	No	No	No	No	No
276	43361	1	0	0	0	0	Never	No	No	No	No	No	No	No	No	No	No
276	43438	1	0	0	1	0	Never	No	No	No	No	No	No	No	No	No	No
276	43515	1	0	0	0	0	Never	No	No	No	No	No	No	No	No	No	No
276	43599	1	0	0	0	0	Never	No	No	No	No	No	No	No	No	No	No
276	43683	1	0	0	0	0	Never	No	No	No	No	No	No	No	No	No	No
276	43774	1	0	0	0	0	Never	No	No	No	No	No	No	No	No	No	No
276	43858	1	0	0	0	0	Never	Yes	No	No	No	No	No	No	No	No	No
276	43949	1	0	0	0	0	Never	No	No	No	No	No	No	No	No	No	No realizado / Indisponível
276	44054	1	0	0	0	0	Never	No	No	No	No	No	No	No	No	No	No realizado / Indisponível
276	44167	0	0	0	0	0	NULL	No	No	No	No	No	No	No	No	No	No
277	43235	5	0	0	0	0	Half of the time	No	No	No	No	No	No	No	No	No	No
277	43313	1	0	0	0	0	More than half of the time	No	No	No	No	No	No	No	No	No	No
277	43390	1	0	0	0	0	More than half of the time	Yes	No	No	No	No	No	No	No	No	No
277	43507	1	0	0	0	0	Never	Yes	No	No	No	No	No	No	No	No	No
277	43584	1	0	0	0	0	Never	Yes	No	No	No	No	No	No	No	No	No
277	43668	1	0	0	0	0	Never	Yes	No	No	No	No	No	No	No	No	No
277	43843	3	0	0	0	0	More than half of the time	No	No	No	No	No	No	No	No	No	No
277	44194	12	0	0	0	0	More than half of the time	Yes	No	No	No	No	No	No	No	No	No realizado / Indisponível
278	43213	3	0	0	0	0	Always	No	No	No	No	No	No	No	No	No	No
278	43299	4	0	0	0	0	More than half of the time	Yes	No	No	No	No	No	No	No	No	No
278	43395	6	0	0	0	0	More than half of the time	Yes	No	No	No	No	No	No	No	No	No
278	43518	4	0	0	0	0	Always	No	No	No	No	No	No	No	No	No	No
278	43635	1	0	0	0	0	More than half of the time	Yes	No	No	No	No	No	No	No	No	No
278	43763	3	0	0	0	0	More than half of the time	No	No	No	No	No	No	No	No	No	No
278	43854	1	0	0	0	0	Always	No	No	No	No	No	No	No	No	No	No
280	43242	1	0	0	0	0	Never	Yes	No	No	No	No	No	No	No	No	No
280	43348	1	0	0	0	0	Never	No	No	No	No	No	No	No	No	No	No
280	43446	1	0	0	0	0	Never	Yes	No	No	No	No	No	No	No	No	No
280	43535	1	0	0	0	0	Never	Yes	No	No	No	No	No	No	No	No	No realizado / Indisponível
280	43635	1	0	0	0	0	Never	Yes	No	No	No	No	No	No	No	No	No
280	43718	1	0	0	0	0	Never	Yes	No	No	No	No	No	No	No	No	No
280	43802	3	0	0	0	0	Half of the time	Yes	No	No	No	No	No	No	No	No	No
281	43403	10	0	0	0	0	Never	No	No	Yes	No	No	Yes	Yes	No	No	No
281	43515	50	0	0	0	0	Never	Yes	No	Yes	No	No	No	No	No	No	No
281	43634	10	0	0	0	0	Never	Yes	No	Yes	No	No	Yes	Yes	No	No	No
281	43749	30	0	0	0	0	Never	Yes	No	Yes	No	No	No	No	No	No	No realizado / Indisponível
281	43853	18	0	0	0	0	Never	Yes	No	Yes	No	No	Yes	Yes	No	No	No
283	43235	1	0	0	0	0	Never	No	No	No	No	No	No	No	No	No	No
283	43325	1	0	0	0	0	More than half of the time	No	No	No	No	No	No	No	No	No	No
283	43409	4	0	0	0	0	More than half of the time	Yes	No	No	No	No	No	No	No	No	No
283	43493	2	0	0	0	0	More than half of the time	Yes	No	No	No	No	No	No	No	No	No
283	43591	1	0	0	0	0	Never	No	No	No	No	Yes	No	No	No	No	No
283	43689	1	0	0	0	0	Never	No	No	No	No	No	No	No	No	No	No
283	43780	1	0	0	0	0	Never	No	No	No	No	No	No	No	No	No	No
283	43878	1	0	0	0	0	Never	No	No	No	No	No	No	No	No	No	No
283	43969	1	0	0	0	0	Never	No	No	No	No	No	No	No	No	No	No realizado / Indisponível
283	44102	9	0	0	0	0	Less than half of the time	No	No	No	No	No	No	No	No	No	No
284	43236	10	0	0	0	0	More than half of the time	Yes	Yes	No	No	Yes	Yes	Yes	No	No	No
284	43523	15	0	0	0	0	Less than half of the time	No	Yes	No	No	Yes	Yes	No	No	No	No
284	43657	20	0	0	0	0	Less than half of the time	No	No	No	No	No	No	No	No	No	No
284	43858	20	0	0	0	0	More than half of the time	Yes	No	No	No	Yes	Yes	No	No	No	No
284	43889	5	0	0	0	0	Less than half of the time	Yes	No	No	No	No	No	No	No	No	No realizado / Indisponível
284	43979	10	0	0	0	0	Half of the time	No	No	No	No	No	No	No	No	No	No
284	44067	40	0	0	0	0	Less than half of the time	No	No	No	No	No	No	No	No	No	No realizado / Indisponível
286	43215	1	0	0	0	0	More than half of the time	No	No	No	No	No	No	No	No	No	No
286	43299	1	0	0	0	0	More than half of the time	No	No	No	No	No	No	No	No	No	No
286	43383	1	0	0	0	0	Always	No	No	No	No	No	No	No	No	No	No
286	43500	1	0	0	0	0	More than half of the time	No	No	No	No	No	No	No	No	No	No
286	43609	1	0	0	0	0	More than half of the time	No	No	No	No	No	No	No	No	No	No
286	43700	1	0	0	0	0	More than half of the time	No	No	No	No	No	No	No	No	No	No
286	43760	1	0	0	0	0	Less than half of the time	No	No	No	No	No	No	No	No	No	No
286	43851	1	0	0	0	0	More than half of the time	No	No	No	No	No	No	No	No	No	No
287	43235	10	1	0	0	0	More than half of the time	Yes	No	No	No	Yes	Yes	No	No	No	No
287	43311	6	1	0	0	0	More than half of the time	Yes	No	No	No	Yes	Yes	No	No	No	No
287	43410	5	0	0	0	0	Always	Yes	No	No	No	No	No	No	No	No	No
287	43579	0	0	0	0	0	Always	No	No	No	No	No	No	No	No	No	No
287	43676	1	0	0	0	0	Always	No	No	No	No	No	No	No	No	No	No
287	43760	10	0	0	0	0	More than half of the time	No	No	No	No	No	No	No	No	No	No realizado / Indisponível
287	43852	6	0	0	0	0	Always	No	No	No	No	No	No	No	No	No	No realizado / Indisponível
288	43182	20	10	0	0	0	Always	No	No	Yes	No	No	No	Yes	No	No	No
288	43272	14	1	0	0	0	Always	Yes	No	No	No	Yes	No	No	No	No	No
288	43360	15	1	0	0	0	More than half of the time	Yes	No	Yes	No	Yes	No	No	No	No	No
288	43445	10	0	0	0	0	More than half of the time	Yes	No	No	No	Yes	No	No	No	No	No
288	43539	5	0	0	0	0	Always	Yes	No	No	No	Yes	No	No	No	No	No
288	43626	10	0	0	0	0	More than half of the time	Yes	No	No	No	No	No	Yes	No	No	Yes
288	43812	5	1	0	0	0	Always	Yes	No	Yes	No	Yes	No	No	No	No	No
288	44063	0	0	0	0	0	NULL	No	No	No	No	No	No	No	No	No	No
289	43235	3	0	0	0	0	Half of the time	No	No	No	No	No	No	No	No	No	No
289	43304	6	0	0	0	0	More than half of the time	Yes	No	No	No	Yes	No	No	No	No	No
289	43388	6	0	0	0	0	More than half of the time	Yes	No	No	No	Yes	No	No	No	No	No realizado / Indisponível
289	43516	10	0	0	0	0	More than half of the time	Yes	No	No	No	No	Yes	No	No	No	No
289	43600	5	0	0	0	0	More than half of the time	Yes	No	No	No	Yes	Yes	No	No	No	No
289	43684	10	0	0	0	0	More than half of the time	Yes	No	No	No	Yes	No	No	No	No	No
289	43768	10	0	0	0	0	More than half of the time	Yes	No	No	No	Yes	Yes	No	No	No	No
289	43852	15	0	0	0	0	More than half of the time	Yes	No	No	No	Yes	Yes	No	No	No	No
289	43900	5	0	0	0	0	Always	Yes	No	No	No	Yes	Yes	No	No	No	No realizado / Indisponível
290	43242	1	0	0	0	0	Never	Yes	No	Yes	No	No	No	No	No	No	No
290	43333	1	0	0	0	0	More than half of the time	Yes	No	Yes	No	No	No	No	No	No	No realizado / Indisponível
290	43431	1	0	0	0	0	More than half of the time	No	No	No	No	No	No	No	No	No	No realizado / Indisponível
290	43543	1	0	0	0	0	More than half of the time	No	No	No	No	No	No	Yes	No	No	No realizado / Indisponível
290	43662	1	0	0	0	0	More than half of the time	No	No	No	No	No	No	No	No	No	No realizado / Indisponível
290	43801	1	0	0	0	0	More than half of the time	No	No	No	No	No	No	No	No	No	No realizado / Indisponível
290	43920	1	0	0	0	0	More than half of the time	No	No	No	No	No	No	No	No	No	No realizado / Indisponível
290	44039	1	0	0	0	0	Never	No	No	No	No	No	No	No	No	No	No realizado / Indisponível
290	44151	1	0	0	0	0	More than half of the time	Yes	No	No	No	No	No	No	No	No	No realizado / Indisponível
291	43234	2	0	0	0	0	Less than half of the time	No	No	No	No	No	No	No	No	No	No
291	43322	3	0	0	0	0	More than half of the time	No	No	No	No	No	No	No	No	No	No
291	43413	2	0	0	0	0	Always	No	No	No	No	Yes	No	No	No	No	No
291	43551	7	0	0	0	0	Half of the time	Yes	No	No	No	No	No	No	No	No	No
291	43650	1	0	0	0	0	Always	No	No	No	No	No	No	No	No	No	No
291	43741	1	0	0	0	0	Always	No	No	No	No	No	No	No	No	No	No
291	43818	3	0	0	0	0	More than half of the time	Yes	No	No	No	No	No	No	No	No	No
291	44105	1	0	0	0	0	Less than half of the time	Yes	No	No	No	No	No	No	No	No	No realizado / Indisponível
291	44138	4	0	0	0	0	Less than half of the time	No	No	No	No	No	No	No	No	No	No realizado / Indisponível
292	43238	1	0	0	0	0	Always	No	No	No	No	No	No	No	No	No	No realizado / Indisponível
293	43175	4	0	0	0	0	Always	No	No	No	No	No	No	No	No	No	No
293	43271	7	0	0	0	0	More than half of the time	No	No	No	No	No	No	No	No	No	No
293	43374	4	0	0	0	0	Always	No	No	No	No	No	No	No	No	No	No
293	43493	20	0	0	0	0	More than half of the time	No	No	No	No	No	No	No	No	No	No
293	43577	30	0	0	0	0	Less than half of the time	No	No	No	No	No	No	No	No	No	No
293	43710	30	0	0	0	0	More than half of the time	No	No	No	No	No	No	No	No	No	No
293	43802	1	0	0	0	0	Always	NULL	No	No	No	No	No	No	No	No	No
293	43832	4	0	0	0	0	Half of the time	No	No	No	No	No	No	No	No	No	No realizado / Indisponível
293	44060	2	0	0	0	0	Half of the time	No	No	No	No	No	No	No	No	No	No realizado / Indisponível
293	44125	3	0	0	0	0	More than half of the time	No	No	No	No	No	No	No	No	No	No
294	43208	15	2	0	0	0	Less than half of the time	No	Yes	No	No	Yes	No	No	No	No	No
294	43292	13	2	0	0	0	Half of the time	Yes	Yes	No	No	Yes	No	No	No	No	No
294	43376	13	2	0	0	0	More than half of the time	Yes	Yes	No	No	Yes	No	No	No	No	No
294	43495	20	0	0	0	0	Less than half of the time	Yes	No	Yes	No	Yes	Yes	No	No	No	No
294	43608	30	0	0	0	0	Less than half of the time	No	Yes	No	No	Yes	No	Yes	No	No	No
294	43727	20	0	0	0	0	Less than half of the time	No	Yes	No	No	Yes	No	Yes	No	No	No
294	43808	15	0	0	0	0	Less than half of the time	No	Yes	No	No	Yes	No	Yes	No	No	No
294	44120	10	0	0	0	0	Less than half of the time	No	Yes	No	No	Yes	No	No	No	No	No
296	43208	1	0	0	0	0	Always	No	No	No	No	No	No	No	No	No	No
297	43236	1	0	0	0	0	Less than half of the time	No	No	No	No	No	No	No	No	No	No
297	43320	1	0	0	0	0	Always	No	No	No	No	No	No	No	No	No	No
297	43409	1	0	0	0	0	Always	No	No	No	No	No	No	No	No	No	No
297	43493	1	0	0	0	0	Always	No	No	No	No	No	No	No	No	No	No
297	43577	1	0	0	0	0	Always	No	No	No	No	No	No	No	No	No	No
297	43661	1	0	0	0	0	More than half of the time	No	No	No	No	No	No	No	No	No	No
297	43754	1	0	0	0	0	Half of the time	No	No	No	No	No	No	No	No	No	No
297	43845	1	0	0	0	0	Less than half of the time	No	No	No	No	No	No	No	No	No	No
297	43922	1	0	0	0	0	Never	No	No	No	No	No	No	No	No	No	No realizado / Indisponível
298	43230	8	0	0	0	0	Always	No	No	No	No	No	No	No	No	No	No
298	43325	5	0	0	0	0	Always	No	No	No	No	No	No	No	No	No	No
298	43454	6	0	0	0	0	Always	No	No	No	No	No	No	No	No	No	No
298	43507	6	0	0	0	0	Always	Yes	No	No	No	No	No	No	No	No	No
298	43605	26	0	0	0	0	Always	No	No	No	No	No	No	No	No	No	No realizado / Indisponível
298	43738	6	0	0	0	0	Always	No	No	No	No	No	No	No	No	No	No
298	43832	5	0	0	0	0	Always	Yes	No	No	No	No	No	No	No	No	No
298	44076	0	0	0	0	0	NULL	No	No	No	No	No	No	No	No	No	No
298	44158	1	0	0	0	0	Always	No	No	No	No	No	No	No	No	No	No
299	43123	15	0	0	0	0	More than half of the time	No	No	No	No	No	Yes	No	No	No	Yes
299	43214	20	0	0	0	0	More than half of the time	No	No	Yes	No	No	Yes	No	No	No	No
299	43307	15	0	0	0	0	More than half of the time	No	No	No	No	No	Yes	No	No	No	No
299	43403	15	0	0	0	0	Less than half of the time	Yes	No	No	No	No	Yes	No	No	No	No realizado / Indisponível
299	43564	20	0	0	0	0	Less than half of the time	No	No	No	No	No	Yes	No	No	No	No realizado / Indisponível
299	43698	10	0	0	0	0	Half of the time	No	No	No	No	No	Yes	No	No	No	No
299	43795	15	0	0	0	0	Less than half of the time	No	No	No	No	No	Yes	No	No	No	No
299	43921	10	0	0	0	0	Less than half of the time	Yes	No	No	No	No	Yes	No	No	No	No
300	43208	15	0	0	0	0	More than half of the time	Yes	No	Yes	No	Yes	Yes	Yes	No	No	No
300	43292	7	0	0	0	0	More than half of the time	Yes	No	Yes	No	Yes	Yes	Yes	No	No	No
300	43378	5	0	0	0	0	Less than half of the time	Yes	Yes	Yes	No	Yes	Yes	Yes	No	No	No
300	43488	10	0	0	0	0	More than half of the time	Yes	Yes	Yes	No	Yes	Yes	Yes	No	No	No realizado / Indisponível
300	43595	3	0	0	0	0	More than half of the time	NULL	No	Yes	No	Yes	Yes	Yes	No	No	Yes
300	43721	12	0	0	0	0	More than half of the time	Yes	Yes	Yes	No	Yes	Yes	Yes	No	No	No
300	43817	12	0	0	0	0	Less than half of the time	Yes	Yes	Yes	No	Yes	Yes	Yes	No	No	No realizado / Indisponível
300	43901	15	0	0	0	0	Less than half of the time	Yes	Yes	Yes	No	Yes	Yes	Yes	No	No	No realizado / Indisponível
300	44092	10	0	0	0	0	Less than half of the time	Yes	Yes	Yes	No	Yes	No	Yes	No	No	No realizado / Indisponível
302	43515	5	0	0	0	0	Always	Yes	No	No	No	Yes	No	No	No	No	No
302	43669	5	0	0	0	0	Less than half of the time	Yes	No	No	No	Yes	No	No	No	No	No
302	43690	5	0	0	0	0	More than half of the time	Yes	No	No	No	Yes	No	No	No	No	No
302	43773	5	0	0	0	0	More than half of the time	Yes	No	No	No	Yes	No	No	No	No	No
302	43917	5	0	0	0	0	More than half of the time	Yes	No	No	No	Yes	No	Yes	No	No	No
302	43991	30	0	0	0	0	More than half of the time	Yes	No	No	No	Yes	No	No	No	No	No
303	43123	20	0	0	0	0	More than half of the time	NULL	No	Yes	No	No	Yes	No	No	No	No
303	43214	12	0	0	0	0	Half of the time	No	No	Yes	No	No	Yes	No	No	No	No realizado / Indisponível
303	43307	6	0	0	0	0	More than half of the time	No	No	No	No	No	Yes	No	No	No	No
303	43339	4	0	0	0	0	Half of the time	No	No	No	No	No	Yes	No	No	No	No
303	43453	10	0	0	0	0	Less than half of the time	No	Yes	Yes	No	No	No	No	No	No	No
303	43564	6	0	0	0	0	Less than half of the time	No	No	No	No	No	Yes	No	No	Yes	Yes
303	43698	10	0	0	0	0	Half of the time	No	No	Yes	No	No	Yes	No	No	No	No
303	43795	12	0	0	0	0	Less than half of the time	No	No	Yes	No	No	Yes	No	No	No	No
303	43868	12	0	0	0	0	Less than half of the time	No	Yes	Yes	No	No	Yes	Yes	No	No	No realizado / Indisponível
303	43998	4	0	0	0	0	Never	Yes	No	No	No	No	Yes	No	No	No	No realizado / Indisponível
303	44103	5	0	0	0	0	Never	No	No	Yes	No	No	Yes	No	No	No	No
303	44162	5	0	0	0	0	Less than half of the time	No	No	Yes	No	No	Yes	No	No	No	No
304	43216	1000	100	0	0	0	Less than half of the time	No	No	No	No	Yes	No	No	No	No	Yes
304	43284	190	60	0	0	0	Always	No	No	No	No	Yes	No	No	No	No	No
304	43376	1000	0	0	0	0	Always	No	No	No	No	No	No	No	No	NULL	No
304	43447	1000	300	0	0	0	More than half of the time	No	No	No	No	No	No	No	No	No	Yes
304	43593	600	100	0	0	0	Always	Yes	No	No	No	No	No	No	No	Yes	No
304	43703	300	50	0	0	0	More than half of the time	No	No	No	No	No	No	No	No	No	No realizado / Indisponível
304	43815	200	150	0	0	0	Always	Yes	No	No	No	No	No	No	No	No	No
304	43917	40	10	0	0	0	More than half of the time	No	No	No	No	No	No	No	No	No	No realizado / Indisponível
304	44036	180	0	0	0	0	Always	Yes	No	No	No	No	No	No	No	No	No
305	43237	30	0	0	0	0	Less than half of the time	Yes	Yes	Yes	No	Yes	Yes	Yes	No	No	No
305	43326	40	0	0	0	0	Less than half of the time	Yes	Yes	Yes	No	Yes	Yes	Yes	No	No	Yes
305	43416	30	0	0	0	0	Less than half of the time	Yes	Yes	Yes	No	Yes	Yes	Yes	Yes	No	No
305	43525	30	0	0	0	0	Less than half of the time	Yes	Yes	Yes	No	Yes	Yes	Yes	No	No	No
305	43649	25	0	0	0	0	Never	Yes	Yes	Yes	No	Yes	Yes	Yes	No	No	No
305	43769	30	0	0	0	0	Never	Yes	No	Yes	No	Yes	Yes	Yes	No	No	Yes
305	43857	25	0	0	0	0	Less than half of the time	Yes	No	Yes	No	Yes	Yes	No	No	No	No
305	43963	1	0	0	0	0	Less than half of the time	Yes	No	Yes	No	No	No	No	No	No	No
305	44085	20	0	0	0	0	Never	Yes	No	Yes	No	Yes	Yes	No	No	No	No
306	43298	7	0	0	0	0	Always	No	No	No	No	No	No	No	No	No	No
306	43404	13	0	0	0	0	More than half of the time	No	No	No	No	No	No	No	No	No	No
306	43536	18	0	0	0	0	More than half of the time	Yes	No	No	No	No	No	No	No	No	No
306	43630	10	0	0	0	0	More than half of the time	No	No	No	No	No	No	No	No	No	Yes
306	43742	10	0	0	0	0	Always	No	No	No	No	No	No	No	No	No	No
306	43833	27	0	0	0	0	More than half of the time	No	No	No	No	No	No	No	No	No	No
306	43924	13	0	0	0	0	Always	No	No	No	No	No	No	No	No	No	No
306	44043	1	0	0	0	0	Always	No	No	No	No	No	No	No	No	No	No
306	44162	8	0	0	0	0	More than half of the time	No	No	No	No	No	No	No	No	No	No
307	43213	5	0	0	0	0	Always	Yes	No	No	No	No	No	No	No	No	No
307	43298	1	0	0	0	0	Always	No	No	No	No	No	No	No	No	No	No
307	43390	2	0	0	0	0	Always	Yes	No	No	No	No	No	No	No	No	No
307	43496	5	0	0	0	0	Always	No	No	No	No	No	No	No	No	No	No
307	43614	8	0	0	0	0	Always	No	No	No	No	No	No	No	No	No	No realizado / Indisponível
307	43726	15	0	0	0	0	Always	No	Yes	No	No	No	No	No	No	No	No
307	43825	5	0	0	0	0	Always	No	No	No	No	No	No	No	No	No	No
307	43913	7	0	0	0	0	Always	No	No	No	No	No	No	No	No	No	No
307	44019	0	0	0	0	0	NULL	No	No	No	No	No	No	No	No	No	No
307	44113	2	0	0	0	0	Always	No	No	No	No	No	No	No	No	No	No
308	43182	3	0	0	0	0	More than half of the time	Yes	No	No	No	No	No	No	No	No	No
308	43214	3	0	0	0	0	More than half of the time	Yes	No	No	No	No	No	No	No	No	No
308	43291	7	0	0	0	0	Less than half of the time	Yes	No	No	No	No	No	No	No	No	No
308	43368	4	0	0	0	0	More than half of the time	Yes	No	No	No	No	No	No	No	No	No realizado / Indisponível
308	43481	10	0	0	0	0	Less than half of the time	Yes	No	No	No	No	No	No	No	No	No realizado / Indisponível
308	43599	5	0	0	0	0	Half of the time	Yes	No	No	No	No	No	No	No	No	No
308	43690	4	0	0	0	0	Half of the time	Yes	No	No	No	No	No	No	No	No	No
308	43782	4	0	0	0	0	Half of the time	Yes	Yes	No	No	No	No	No	No	No	No
308	43873	4	0	0	0	0	Less than half of the time	Yes	No	No	No	No	No	No	No	No	Yes
308	43964	2	0	0	0	0	More than half of the time	No	No	No	No	No	No	No	No	No	No
308	44083	4	0	0	0	0	Less than half of the time	Yes	No	No	No	Yes	No	No	No	No	No
308	44174	3	0	0	0	0	Less than half of the time	Yes	No	No	No	No	No	No	No	No	No
309	43235	5	0	0	0	0	Always	No	No	No	No	No	No	No	No	No	No realizado / Indisponível
309	43328	5	0	0	0	0	Always	Yes	No	No	No	No	No	No	No	No	No
309	43418	6	0	0	0	0	Always	Yes	No	No	No	No	No	No	No	No	No
309	43524	4	0	0	0	0	More than half of the time	Yes	No	No	No	No	No	No	No	No	No
309	43612	3	0	0	0	0	Always	Yes	No	No	No	No	No	No	No	No	No
309	43721	4	0	0	0	0	Always	Yes	No	No	No	No	No	No	No	No	No
309	44168	0	0	0	0	0	NULL	No	No	No	No	No	No	No	No	No	No
310	43124	9	1	0	0	0	Always	Yes	No	No	No	No	No	No	No	No	No
310	43202	3	0	0	0	0	More than half of the time	No	No	No	No	No	Yes	No	No	No	No
310	43297	1	0	0	0	0	Never	Yes	No	No	No	No	Yes	No	No	No	No realizado / Indisponível
310	43381	1	0	0	0	0	Never	Yes	No	No	No	No	Yes	No	No	No	No
310	43474	1	0	0	0	0	Never	Yes	No	No	No	No	Yes	No	No	No	No realizado / Indisponível
310	43585	1	0	0	0	0	Never	Yes	No	No	No	No	Yes	No	No	No	No
310	43705	7	0	0	0	0	Less than half of the time	Yes	No	No	No	No	Yes	No	No	No	No realizado / Indisponível
310	43798	4	0	0	0	0	Less than half of the time	Yes	No	No	No	No	No	No	No	No	No
310	43880	3	0	0	0	0	More than half of the time	Yes	Yes	No	No	No	Yes	No	No	No	Yes
310	43986	1	0	0	0	0	Never	Yes	No	No	No	No	No	No	No	No	No realizado / Indisponível
310	44106	4	0	0	0	0	Never	Yes	No	No	No	No	No	No	No	No	No
310	44181	3	0	0	0	0	More than half of the time	Yes	No	No	No	No	No	No	No	No	No
311	43236	12	0	0	0	0	More than half of the time	Yes	No	Yes	No	No	Yes	No	No	No	No
311	43327	10	0	0	0	0	Always	Yes	No	Yes	No	No	Yes	No	No	No	No realizado / Indisponível
311	43417	10	0	0	0	0	More than half of the time	No	No	Yes	No	No	Yes	No	No	No	No
311	43510	10	0	0	0	0	More than half of the time	Yes	No	Yes	No	Yes	Yes	No	No	No	No
311	43606	8	0	0	0	0	More than half of the time	Yes	Yes	Yes	No	Yes	Yes	Yes	No	No	No
311	43682	8	0	0	0	0	Less than half of the time	Yes	No	Yes	No	No	Yes	No	No	No	No
311	43769	1	0	0	0	0	Never	Yes	No	No	No	No	No	No	No	No	No
311	43860	1	0	0	0	0	Never	Yes	No	No	No	No	No	No	No	No	No
311	43948	1	0	0	0	0	Never	Yes	No	No	No	No	No	No	No	No	No realizado / Indisponível
311	44063	4	0	0	0	0	Always	Yes	No	No	No	No	No	No	No	No	No realizado / Indisponível
311	44153	4	0	0	0	0	More than half of the time	Yes	No	No	No	No	No	No	No	No	No realizado / Indisponível
313	43187	20	0	0	0	0	Less than half of the time	No	No	No	No	No	Yes	No	No	No	No
313	43277	10	0	0	0	0	Less than half of the time	No	No	No	No	No	Yes	No	No	No	No realizado / Indisponível
313	43377	15	0	0	0	0	Less than half of the time	No	No	No	No	Yes	Yes	No	No	No	No
313	43502	10	0	0	0	0	Less than half of the time	No	No	No	No	Yes	Yes	Yes	No	No	No realizado / Indisponível
313	43622	15	0	0	0	0	Half of the time	No	No	No	No	Yes	Yes	No	No	No	No realizado / Indisponível
313	43759	30	0	0	0	0	Less than half of the time	No	No	No	No	Yes	Yes	No	No	No	No realizado / Indisponível
313	43852	20	0	0	0	0	Less than half of the time	No	No	No	No	Yes	Yes	No	No	No	No realizado / Indisponível
313	44062	20	0	0	0	0	Less than half of the time	No	Yes	No	No	Yes	Yes	No	No	No	No realizado / Indisponível
313	44181	30	0	0	0	0	Less than half of the time	No	No	No	No	Yes	Yes	No	No	No	No realizado / Indisponível
314	43259	1	0	0	0	0	Never	No	No	No	No	No	No	No	No	No	No realizado / Indisponível
315	43237	20	0	0	0	0	Half of the time	Yes	No	No	No	No	No	No	No	No	No realizado / Indisponível
315	43329	10	0	0	0	0	Less than half of the time	Yes	No	No	No	No	No	No	No	No	No realizado / Indisponível
315	43416	15	0	0	0	0	Half of the time	Yes	No	No	No	No	No	No	No	No	Yes
315	43507	30	0	0	0	0	Less than half of the time	Yes	No	No	No	No	No	No	No	No	No
315	43594	6	0	0	0	0	More than half of the time	Yes	No	No	No	No	No	No	No	No	Yes
315	43675	7	0	0	0	0	Half of the time	Yes	No	No	No	No	No	No	No	No	No
315	43776	15	0	0	0	0	More than half of the time	Yes	No	No	No	No	No	No	No	No	No realizado / Indisponível
315	43861	10	0	0	0	0	Less than half of the time	Yes	No	No	No	No	No	No	No	No	No realizado / Indisponível
315	43950	4	0	0	0	0	Half of the time	Yes	No	No	No	No	No	No	No	No	No realizado / Indisponível
315	44070	3	0	0	0	0	Less than half of the time	Yes	No	No	No	No	No	No	No	No	No realizado / Indisponível
315	44158	8	0	0	0	0	Half of the time	Yes	No	No	No	No	No	Yes	No	No	No realizado / Indisponível
316	43242	1	0	0	0	0	Less than half of the time	No	No	No	No	No	No	No	No	No	No realizado / Indisponível
316	43329	2	0	0	0	0	Less than half of the time	No	No	No	No	No	No	No	No	No	No realizado / Indisponível
316	43418	3	0	0	0	0	Less than half of the time	No	No	No	No	No	No	No	No	No	No realizado / Indisponível
316	43487	2	0	0	0	0	Half of the time	No	No	No	No	No	No	No	No	No	No
316	43573	4	0	0	0	0	Less than half of the time	No	No	No	No	No	No	No	No	No	No
316	43664	4	0	0	0	0	Always	No	No	No	No	No	No	No	No	No	No
316	43748	4	0	0	0	0	Less than half of the time	No	No	No	No	No	No	No	No	No	No
316	43840	2	0	0	0	0	Never	No	No	No	No	No	No	No	No	No	No realizado / Indisponível
316	43938	2	0	0	0	0	Always	No	No	No	No	No	No	No	No	No	No realizado / Indisponível
316	44060	4	0	0	0	0	Half of the time	No	No	No	No	No	No	No	No	No	No realizado / Indisponível
316	44165	5	0	0	0	0	Less than half of the time	No	No	No	No	No	No	No	No	No	No realizado / Indisponível
317	43270	1	0	0	0	0	Never	No	No	No	No	No	No	No	No	No	No
317	43390	1	0	0	0	0	Less than half of the time	No	No	No	No	No	No	No	No	No	No realizado / Indisponível
317	43507	1	0	0	0	0	Always	No	No	No	No	No	No	No	No	No	No
317	43593	1	0	0	0	0	Never	No	No	No	No	No	No	No	No	No	No
317	43705	1	0	0	0	0	More than half of the time	No	No	No	No	No	No	Yes	No	Yes	No
317	43797	1	0	0	0	0	More than half of the time	No	No	No	No	No	No	Yes	No	No	No
318	43903	2	0	0	0	0	Never	Yes	No	No	No	No	Yes	No	No	No	No realizado / Indisponível
318	43990	2	0	0	0	0	Never	Yes	No	No	No	No	Yes	No	No	No	No realizado / Indisponível
318	44111	1	0	0	0	0	Never	Yes	No	No	No	No	Yes	No	No	No	No
321	43256	120	0	0	0	0	More than half of the time	Yes	No	No	No	No	No	No	No	No	No realizado / Indisponível
322	43595	2	0	0	0	0	Always	No	No	No	No	Yes	No	No	No	No	Yes
323	43210	10	0	0	0	0	More than half of the time	No	Yes	No	No	Yes	No	No	No	No	No
323	43299	5	0	0	0	0	Less than half of the time	No	No	No	No	Yes	No	No	No	No	No
325	43263	1	0	0	0	0	More than half of the time	Yes	No	No	No	Yes	No	No	No	No	No
325	43355	1	0	0	0	0	More than half of the time	Yes	No	No	No	Yes	No	No	No	No	No
325	43446	1	0	0	0	0	Half of the time	Yes	No	No	No	Yes	No	No	No	No	No
325	43537	1	0	0	0	0	Less than half of the time	Yes	No	No	No	Yes	No	No	No	No	No
325	43621	1	0	0	0	0	Less than half of the time	No	No	No	No	No	No	No	No	No	No
325	43705	1	0	0	0	0	Less than half of the time	Yes	No	No	No	No	No	No	No	No	No
325	43789	1	0	0	0	0	Less than half of the time	Yes	No	No	No	No	No	No	No	No	No
325	43873	1	0	0	0	0	Less than half of the time	Yes	No	No	No	No	No	No	No	No	No
325	43957	1	0	0	0	0	Less than half of the time	Yes	No	No	No	No	No	No	No	No	No realizado / Indisponível
325	44069	7	0	0	0	0	Half of the time	NULL	No	No	No	Yes	No	No	No	No	No realizado / Indisponível
325	44181	8	0	0	0	0	Less than half of the time	Yes	No	Yes	No	Yes	No	Yes	No	No	No
326	43241	1	0	0	0	0	Never	Yes	No	No	No	No	No	No	No	No	No
326	43332	1	0	0	0	0	Never	Yes	No	No	No	No	No	No	No	No	No
326	43427	1	0	0	0	0	Never	Yes	No	No	No	No	No	No	No	No	No
327	43229	2	0	0	0	0	Never	No	No	No	No	No	No	No	No	No	No
327	43322	3	0	0	0	0	More than half of the time	No	No	No	No	No	No	No	No	No	No realizado / Indisponível
327	43411	1	0	0	0	0	Always	No	No	No	No	No	No	No	No	No	No
327	43642	1	0	0	0	0	More than half of the time	No	No	No	No	No	No	No	No	No	No realizado / Indisponível
327	43726	1	0	0	0	0	More than half of the time	No	No	No	No	No	No	No	No	No	No
327	43796	1	0	0	0	0	Always	No	No	No	No	No	No	No	No	No	No
327	43901	1	1	0	0	0	More than half of the time	No	No	No	No	No	No	Yes	No	No	No
327	43992	1	0	0	0	0	More than half of the time	No	No	No	No	No	No	No	No	No	Yes
327	44111	1	0	0	0	0	Always	No	No	No	No	No	No	No	No	No	No
328	43216	6	0	0	0	0	Half of the time	No	No	No	No	No	No	No	No	No	No
328	43312	10	0	0	0	0	More than half of the time	No	No	No	No	No	No	No	No	No	No
328	43405	5	0	0	0	0	Less than half of the time	No	No	No	No	No	No	No	No	No	No
328	43535	15	0	0	0	0	More than half of the time	No	No	No	No	No	No	No	No	No	No
[truncated: 77,762 more rows]
